# Supplementary material for: {1-[(2-Oxidonaphthalen-1-yl)methylidene]thiosemicarbazidato-κ3 N 1,O,S}diphenyl­tin(IV)
Source: Acta Crystallogr Sect E Struct Rep Online. 2011 Jan 8;67(Pt 2):m145. doi: 10.1107/S1600536810054024 (PMC3051660; doi:10.1107/S1600536810054024)
Supplement: Supplementary file 2 [file e-67-0m145-Isup2.hkl]

# 
# h,k,l, Fc-squared, Fo-squared, sigma(Fo-squared) and status flag 
# 
data_I
_shelx_title ' 080426e in P-1' 
_shelx_refln_list_code          4 
_shelx_F_calc_maximum      270.00 
_exptl_crystal_F_000      1032.00 
_reflns_d_resolution_high  0.8406 
 
loop_ 
 _symmetry_equiv_pos_as_xyz 
 'x, y, z' 
 '-x, -y, -z' 
 
_cell_length_a    10.0228 
_cell_length_b    10.9676 
_cell_length_c    19.7319 
_cell_angle_alpha  89.880 
_cell_angle_beta   88.696 
_cell_angle_gamma  85.435 
 
_shelx_F_squared_multiplier     1.000 
 
loop_ 
 _refln_index_h 
 _refln_index_k 
 _refln_index_l 
 _refln_F_squared_calc 
 _refln_F_squared_meas 
 _refln_F_squared_sigma 
 _refln_observed_status 
   1   0   0    51382.26    49217.80   1465.60 o 
   2   0   0    28111.61    28186.76   1305.51 o 
   3   0   0    14061.75    13186.63    396.72 o 
   5   0   0    11009.02    10975.32    339.63 o 
   6   0   0      198.64      148.31     28.27 o 
   7   0   0      330.40      331.35     38.16 o 
   8   0   0        4.88       17.58     37.22 o 
   9   0   0        0.60       -7.92     36.31 o 
  10   0   0       13.69       21.01     47.95 o 
  11   0   0       37.49      -41.48     47.19 o 
 -11   1   0        0.26      -36.23     50.09 o 
 -10   1   0      260.34      365.98     73.99 o 
  -9   1   0      602.58      654.47     81.37 o 
  -8   1   0      850.42      924.38     85.25 o 
  -7   1   0     2816.92     2737.30    147.44 o 
  -6   1   0     3357.81     3164.40    156.35 o 
  -5   1   0     4467.14     3980.92    180.40 o 
  -4   1   0    12728.02    12257.21    485.10 o 
  -3   1   0    20483.25    18950.08    730.43 o 
  -2   1   0    62907.69    58997.17   2231.34 o 
  -1   1   0     1510.40     1522.70     57.39 o 
   0   1   0     5365.37     5933.74    232.09 o 
   1   1   0     2175.00     2138.55    108.16 o 
   2   1   0     1368.51     1355.65     54.74 o 
   3   1   0     6454.43     6059.05    188.46 o 
   4   1   0    11793.73    11730.17    464.63 o 
   5   1   0     2129.15     2181.99    141.71 o 
   6   1   0     6103.78     6375.77    238.33 o 
   7   1   0      696.38      650.71     50.70 o 
   8   1   0      782.00      829.40     60.15 o 
   9   1   0       33.24       36.48     31.68 o 
  10   1   0        4.26       -9.44     38.97 o 
  11   1   0       41.27      -10.50     50.62 o 
 -11   2   0       17.16        9.44     50.92 o 
 -10   2   0      194.74      239.01     63.48 o 
  -9   2   0      180.79      191.89     54.88 o 
  -8   2   0       51.58       63.94     36.77 o 
  -7   2   0      738.17      674.41     71.78 o 
  -6   2   0      997.84      843.70     68.35 o 
  -5   2   0     3296.08     3051.29    145.77 o 
  -4   2   0     2788.11     2538.55    121.79 o 
  -3   2   0    20259.26    18353.92    710.57 o 
  -2   2   0    50258.58    45528.19   1121.79 o 
  -1   2   0    12754.98    11330.32    437.91 o 
   0   2   0    27945.59    30349.36   1153.20 o 
   1   2   0    24342.52    25264.66    888.04 o 
   2   2   0    35639.77    36052.98    932.83 o 
   3   2   0     9144.98     8955.28    226.07 o 
   4   2   0     4128.16     4223.52    193.87 o 
   5   2   0     2289.41     2362.26     85.04 o 
   6   2   0      426.30      483.20     46.05 o 
   7   2   0      405.68      379.49     45.25 o 
   8   2   0      206.18      212.94     38.18 o 
   9   2   0      116.98      110.03     38.71 o 
  10   2   0       17.67        3.50     27.52 o 
  11   2   0        7.45      -33.87     43.16 o 
 -11   3   0        2.15        5.18     45.98 o 
 -10   3   0        0.14      -29.91     43.62 o 
  -9   3   0      467.29      479.17     75.05 o 
  -8   3   0     1050.34     1122.29     95.76 o 
  -7   3   0     2165.50     2149.13    128.11 o 
  -6   3   0     5724.21     5344.81    241.68 o 
  -5   3   0     5346.14     4935.45    219.83 o 
  -4   3   0     4390.17     3829.75    173.55 o 
  -3   3   0     7585.26     7386.08    301.20 o 
  -2   3   0      724.46      651.67     28.14 o 
  -1   3   0        3.30      -10.66     10.20 o 
   0   3   0     1513.30     1503.42     72.46 o 
   1   3   0      209.07      207.54     18.60 o 
   2   3   0     4045.62     4331.45    114.65 o 
   3   3   0     7529.69     7952.64    247.06 o 
   4   3   0     3646.81     3757.84    159.13 o 
   5   3   0     3146.78     3367.31     97.09 o 
   6   3   0     1377.60     1338.32     86.85 o 
   7   3   0      429.98      476.42     46.78 o 
   8   3   0        7.89      -21.50     26.08 o 
   9   3   0      220.03      210.02     40.83 o 
  10   3   0       82.77       67.85     37.22 o 
  11   3   0       86.44       59.96     39.12 o 
 -11   4   0       21.62       -9.51     48.49 o 
 -10   4   0       55.38       30.14     42.70 o 
  -9   4   0      340.29      298.84     60.59 o 
  -8   4   0      535.41      539.30     73.38 o 
  -7   4   0      358.41      349.61     54.27 o 
  -6   4   0       31.35       47.65     29.23 o 
  -5   4   0      944.86      788.05     64.32 o 
  -4   4   0    10036.32     9405.58    385.69 o 
  -3   4   0     4786.81     4183.84    119.48 o 
  -2   4   0    13622.55    12397.86    317.55 o 
  -1   4   0     9051.95     8687.94    347.10 o 
   0   4   0    10612.64    10612.52    418.12 o 
   1   4   0     7084.74     7314.16    225.71 o 
   2   4   0     1180.46     1112.37     38.11 o 
   3   4   0     7499.64     7676.92    198.96 o 
   4   4   0      847.32      872.43     38.64 o 
   5   4   0     1103.67     1119.14     41.79 o 
   6   4   0       36.06       23.47     20.82 o 
   7   4   0      189.67      216.73     34.11 o 
   8   4   0        0.65      -18.68     24.08 o 
   9   4   0      155.16      137.50     36.48 o 
  10   4   0       18.88       -1.17     46.36 o 
  11   4   0        1.58      -24.22     43.12 o 
 -10   5   0        1.78       23.29     49.86 o 
  -9   5   0      299.10      315.74     61.96 o 
  -8   5   0      124.78      114.18     49.17 o 
  -7   5   0     1338.73     1329.94     98.42 o 
  -6   5   0     3317.79     3265.71    169.90 o 
  -5   5   0     4907.98     4684.48    217.78 o 
  -4   5   0     2516.45     2319.03    121.71 o 
  -3   5   0     2314.90     2234.70     73.78 o 
  -1   5   0       88.49       45.90     20.17 o 
   0   5   0      150.21      151.32     26.03 o 
   1   5   0      743.86      703.03     48.49 o 
   2   5   0      381.78      327.53     21.07 o 
   3   5   0     1138.68      942.06     36.42 o 
   4   5   0        3.73       -3.82     13.19 o 
   5   5   0      501.96      476.27     40.54 o 
   6   5   0       53.57       65.49     28.43 o 
   7   5   0        0.16      -22.54     16.41 o 
   8   5   0        0.51      -22.75     20.94 o 
   9   5   0       23.62       21.40     30.38 o 
  10   5   0      662.05      748.96     76.12 o 
  11   5   0      194.32      233.95     46.74 o 
 -10   6   0       93.46      141.28     61.96 o 
  -9   6   0       38.93       67.75     51.91 o 
  -8   6   0       52.68       42.32     40.11 o 
  -7   6   0       63.64       37.30     41.48 o 
  -6   6   0      330.43      364.91     57.93 o 
  -5   6   0      830.78      795.06     70.33 o 
  -4   6   0     2796.64     2666.13    140.21 o 
  -3   6   0     6219.65     5761.75    162.73 o 
  -2   6   0    11811.03    11516.35    464.70 o 
  -1   6   0     8567.13     8457.15    347.71 o 
   0   6   0    12185.99    11837.11    472.54 o 
   1   6   0    16035.24    15597.86    472.18 o 
   3   6   0     1572.65     1602.54     54.64 o 
   4   6   0      112.43       79.24     22.88 o 
   5   6   0     1119.95     1112.88     61.82 o 
   6   6   0       64.38       58.60     24.17 o 
   7   6   0      161.47      143.23     32.01 o 
   8   6   0       23.24        9.16     25.40 o 
   9   6   0      195.87      174.13     39.20 o 
  10   6   0      117.99      105.84     38.95 o 
  -9   7   0      356.30      337.74     73.91 o 
  -8   7   0     1165.91     1266.69    106.41 o 
  -7   7   0     1539.29     1661.90    120.11 o 
  -6   7   0     2299.26     2469.97    144.70 o 
  -5   7   0     3921.91     4009.09    200.34 o 
  -4   7   0     4217.09     4244.88    131.80 o 
  -3   7   0     7171.96     6710.63    193.46 o 
  -2   7   0     6888.79     6587.75    284.53 o 
  -1   7   0     2168.60     2033.20    111.06 o 
   0   7   0      529.57      524.91     51.15 o 
   1   7   0      187.49      124.23     73.38 o 
   2   7   0      184.85      181.49     45.39 o 
   3   7   0      568.76      449.69     49.36 o 
   4   7   0      958.47      882.83     56.40 o 
   5   7   0       38.55       -7.48     20.29 o 
   6   7   0      213.80      163.30     35.74 o 
   7   7   0       44.86       39.32     28.26 o 
   8   7   0      411.13      440.80     62.26 o 
   9   7   0        9.61      -11.07     28.55 o 
  10   7   0      380.35      458.54     90.58 o 
  -8   8   0       52.16      -10.28     45.37 o 
  -7   8   0        1.45      -52.64     35.09 o 
  -6   8   0      195.17      179.11     50.47 o 
  -5   8   0       69.20       63.33     40.95 o 
  -4   8   0      407.15      441.18     42.97 o 
  -3   8   0     1105.54     1231.44     65.80 o 
  -2   8   0     2786.10     2646.34    140.29 o 
  -1   8   0     4185.91     3927.79    186.49 o 
   0   8   0     6109.25     5887.16    258.04 o 
   1   8   0     4826.88     4723.42    163.57 o 
   2   8   0     2880.12     2801.65     88.39 o 
   3   8   0      978.60      915.64     69.99 o 
   4   8   0      494.92      551.34     86.85 o 
   5   8   0       96.39      144.10     31.47 o 
   6   8   0       95.63      156.14     33.19 o 
   7   8   0      169.41      107.63     34.58 o 
   8   8   0       29.57       -3.27     54.50 o 
   9   8   0        2.87      -64.09     46.81 o 
  -7   9   0      799.41      826.80     88.30 o 
  -6   9   0     1310.67     1497.86    112.96 o 
  -5   9   0     1237.61     1419.08    109.38 o 
  -4   9   0     1861.34     2111.32     85.53 o 
  -3   9   0     1888.43     2168.35     85.01 o 
  -1   9   0      583.65      568.76     60.44 o 
   0   9   0      290.20      300.82     47.35 o 
   1   9   0      566.34      494.01     62.15 o 
   2   9   0        1.13      -25.91     17.27 o 
   3   9   0       25.82       -1.72     21.31 o 
   4   9   0        3.40       20.83     25.59 o 
   5   9   0       18.70       35.18     27.05 o 
   6   9   0        3.41       19.16     28.34 o 
   7   9   0      262.01      126.36     60.44 o 
   8   9   0      207.77      242.51     81.60 o 
   9   9   0      175.07      159.54     65.01 o 
  -6  10   0       58.58        7.46     44.07 o 
  -5  10   0      384.35      444.15     74.67 o 
  -4  10   0      700.84      755.71     55.28 o 
  -3  10   0      945.17     1185.34     66.56 o 
  -1  10   0     2036.54     1921.69    118.67 o 
   0  10   0     2495.50     2403.64    101.66 o 
   1  10   0     1167.93     1070.56     61.07 o 
   2  10   0       64.32       63.82     27.01 o 
   3  10   0      206.45      192.71     34.57 o 
   4  10   0       69.15       75.36     29.40 o 
   5  10   0        1.40       -8.91     39.43 o 
   6  10   0        0.11      -21.31     43.46 o 
   7  10   0      196.89      253.40     78.17 o 
   8  10   0        6.56      -47.27     56.10 o 
  -5  11   0      672.67      837.15     96.29 o 
  -4  11   0      633.56      818.51     61.24 o 
  -3  11   0      235.36      323.05     48.52 o 
  -2  11   0      204.33      348.26     62.19 o 
  -1  11   0       22.76       11.27     39.43 o 
   0  11   0        0.14       20.32     32.58 o 
   1  11   0       42.54       12.71     25.42 o 
   2  11   0        0.28      -12.64     22.70 o 
   3  11   0       29.09       65.39     43.84 o 
   4  11   0       75.42       56.48     50.09 o 
   5  11   0       20.88      -41.41     44.22 o 
   6  11   0        5.72      -16.82     45.75 o 
   7  11   0       17.57       23.44     47.12 o 
  -1  12   0      191.02      161.98     49.40 o 
   0  12   0      227.92      246.47     52.52 o 
   1  12   0      225.19      106.34     43.69 o 
   3  12   0        8.76        7.38     41.33 o 
   4  12   0        0.56       15.91     45.75 o 
   5  12   0        0.56      -15.15     39.73 o 
  -5 -12   1       82.36       80.15     59.30 o 
  -4 -12   1       14.54      -24.97     43.39 o 
  -3 -12   1        5.61      -41.64     35.40 o 
  -2 -12   1       27.48      -26.95     32.73 o 
   3 -12   1      251.29      531.90     68.90 o 
  -7 -11   1      547.27      520.88     95.07 o 
  -6 -11   1      888.34     1013.59    113.72 o 
  -5 -11   1     1092.13     1169.41    114.25 o 
  -4 -11   1     1893.95     1764.66    138.99 o 
  -3 -11   1     2812.06     2913.89    191.67 o 
  -2 -11   1     1155.05     1011.31     97.58 o 
  -1 -11   1      509.69      346.80    137.85 o 
   0 -11   1      642.83      652.31     65.42 o 
   1 -11   1      777.38      772.98     74.67 o 
   2 -11   1      322.05      470.40     59.17 o 
   3 -11   1      171.49      175.63     42.85 o 
   4 -11   1       34.91       18.80     52.07 o 
   5 -11   1       16.93        6.55     47.80 o 
  -8 -10   1      385.71      509.54    101.62 o 
  -7 -10   1      463.28      543.49     92.64 o 
  -6 -10   1      262.56      321.30     76.42 o 
  -5 -10   1      103.80      134.50     58.23 o 
  -4 -10   1       53.28       -9.29     40.50 o 
  -3 -10   1      526.21      491.15     47.33 o 
  -1 -10   1      162.68      143.46     29.56 o 
   0 -10   1      172.19      161.22     40.65 o 
   1 -10   1      405.89      426.26     58.69 o 
   2 -10   1      604.33      865.31     70.18 o 
   3 -10   1      311.62      428.96     44.00 o 
   4 -10   1      325.36      409.37     69.65 o 
   5 -10   1       21.27       -9.59     41.94 o 
   6 -10   1        0.39      -26.87     39.51 o 
  -9  -9   1       81.37      125.44     56.10 o 
  -8  -9   1      647.24      703.11     98.80 o 
  -7  -9   1      528.40      607.73     99.41 o 
  -6  -9   1     3613.95     3744.35    237.03 o 
  -5  -9   1     3868.78     4246.14    159.97 o 
  -4  -9   1     2542.41     2871.18    116.08 o 
  -3  -9   1     1224.84     1207.59     64.76 o 
  -2  -9   1     1914.65     1896.84    122.09 o 
  -1  -9   1      428.58      448.11     52.45 o 
   0  -9   1       24.14      -15.07     25.20 o 
   1  -9   1        6.73      -25.20     28.24 o 
   2  -9   1       14.52       29.46     22.95 o 
   3  -9   1       87.66       89.58     28.91 o 
   4  -9   1      175.28      199.20     53.21 o 
   5  -9   1      141.35      103.37     45.29 o 
   6  -9   1      141.41      102.30     52.83 o 
   7  -9   1       24.70      -35.70     37.98 o 
  -8  -8   1      785.83      793.38    101.16 o 
  -7  -8   1      232.46      245.33     72.77 o 
  -6  -8   1      106.42       99.61     44.80 o 
  -5  -8   1      181.62      167.01     32.08 o 
  -4  -8   1      141.82      119.90     27.73 o 
  -3  -8   1      412.42      425.58     39.91 o 
  -2  -8   1     3221.21     3124.13     96.91 o 
  -1  -8   1     5479.04     5533.28    242.89 o 
   0  -8   1     7863.82     8094.37    340.48 o 
   1  -8   1     4551.45     4270.48    198.82 o 
   2  -8   1     1956.11     1999.03     75.93 o 
   3  -8   1      228.08      254.73     37.03 o 
   4  -8   1      116.01       73.23     36.00 o 
   5  -8   1       43.80        3.04     35.40 o 
   6  -8   1        1.64        9.21     36.00 o 
   7  -8   1      234.19      106.19     52.22 o 
   8  -8   1      210.25      192.81     63.48 o 
 -10  -7   1      227.46      212.60     73.23 o 
  -9  -7   1      296.12      345.20     84.11 o 
  -8  -7   1     1131.78     1165.91     73.95 o 
  -7  -7   1     1787.04     1946.57     91.90 o 
  -6  -7   1     2030.66     2247.42     98.68 o 
  -5  -7   1     1337.70     1436.30    120.65 o 
  -4  -7   1     8545.36     8809.23    500.63 o 
  -3  -7   1     9418.63     9564.82    251.11 o 
  -2  -7   1     6512.46     6442.40    205.27 o 
  -1  -7   1     4474.50     4335.63    192.88 o 
   0  -7   1     1854.63     1928.23    104.36 o 
   1  -7   1      149.49      143.71     33.80 o 
   2  -7   1      112.68      114.71     24.03 o 
   3  -7   1      132.35      148.59     27.04 o 
   4  -7   1      192.91      192.81     43.54 o 
   5  -7   1       68.71       22.99     32.88 o 
   6  -7   1      104.29      108.85     46.89 o 
   7  -7   1        1.02      -30.07     37.15 o 
   8  -7   1      102.33       88.15     46.13 o 
   9  -7   1      265.06      295.72     69.34 o 
 -10  -6   1      872.64     1001.87    114.94 o 
  -9  -6   1      508.99      521.13     57.12 o 
  -8  -6   1      785.19      709.35     73.00 o 
  -7  -6   1       37.42        5.20     22.06 o 
  -6  -6   1      656.71      556.82     45.73 o 
  -5  -6   1      568.72      495.71     44.42 o 
  -4  -6   1      968.46      843.61     50.64 o 
  -3  -6   1      293.33      284.08     22.75 o 
  -1  -6   1      383.11      404.95     40.42 o 
   0  -6   1     1151.58      965.26     63.48 o 
   1  -6   1      583.30      431.06     45.37 o 
   2  -6   1     1787.99     1777.60     62.64 o 
   3  -6   1      116.72       96.14     37.91 o 
   4  -6   1      999.55      993.73     77.49 o 
   5  -6   1      566.83      469.35     59.60 o 
   6  -6   1     1429.84     1307.79    101.01 o 
   7  -6   1     1394.26     1189.96     97.89 o 
   8  -6   1      369.08      402.59     67.14 o 
   9  -6   1      295.06      392.70     75.66 o 
  10  -6   1      224.95      306.83     74.98 o 
 -11  -5   1        0.35      -51.99     48.64 o 
 -10  -5   1      211.48      286.15     46.64 o 
  -9  -5   1      762.26      742.56     70.26 o 
  -8  -5   1      178.18      134.92     33.46 o 
  -7  -5   1     1262.41     1314.25     71.33 o 
  -6  -5   1     5002.67     4933.42    172.26 o 
  -5  -5   1     8814.83     8731.17    278.05 o 
  -4  -5   1     2353.79     2410.42    112.90 o 
  -3  -5   1     4264.91     4092.60    113.87 o 
  -1  -5   1     4999.22     4628.92    194.41 o 
   0  -5   1      759.69      864.33     55.87 o 
   1  -5   1       66.45       78.40     21.08 o 
   2  -5   1      754.83      753.55     36.27 o 
   3  -5   1      477.83      472.14     33.08 o 
   4  -5   1       16.47      -18.42     24.59 o 
   5  -5   1      514.56      478.63     59.45 o 
   6  -5   1       19.87       17.28     34.25 o 
   7  -5   1      388.57      363.54     56.78 o 
   8  -5   1     1560.65     1538.51    113.19 o 
   9  -5   1      495.71      640.99     77.72 o 
  10  -5   1      528.40      618.08     85.18 o 
 -11  -4   1      754.71      811.75     67.94 o 
 -10  -4   1     1362.46     1503.14     87.32 o 
  -9  -4   1     1812.05     1833.15     93.61 o 
  -8  -4   1     1589.64     1566.22     80.49 o 
  -6  -4   1     1811.42     1719.25     77.58 o 
  -5  -4   1     1024.92      970.40     60.65 o 
  -4  -4   1       14.59        2.59      9.32 o 
  -3  -4   1      234.35      224.08     18.17 o 
  -2  -4   1      419.70      466.56     22.97 o 
  -1  -4   1       65.98       30.22     13.09 o 
   0  -4   1      497.28      484.65     36.61 o 
   1  -4   1      285.85      293.74     30.52 o 
   2  -4   1     1416.90     1513.33     51.32 o 
   3  -4   1     1028.40      961.22     63.56 o 
   4  -4   1      960.02      844.92     62.42 o 
   5  -4   1     2221.70     1852.50    107.71 o 
   6  -4   1     2329.25     2083.59    119.43 o 
   7  -4   1     1175.22     1042.82     87.69 o 
   8  -4   1     1215.78     1218.81     97.36 o 
   9  -4   1      226.71      340.02     62.87 o 
  10  -4   1      209.27      150.56     60.21 o 
  11  -4   1       75.30       42.70     54.50 o 
 -11  -3   1        1.44      -32.64     33.01 o 
 -10  -3   1       37.54        6.74     33.12 o 
  -9  -3   1        3.64      -41.43     27.62 o 
  -8  -3   1     1274.14     1278.64     72.89 o 
  -7  -3   1     2175.31     2181.69     95.78 o 
  -6  -3   1     4561.45     4464.17    149.33 o 
  -5  -3   1     9414.54     9177.04    237.10 o 
  -4  -3   1     7634.86     7622.14    198.15 o 
  -3  -3   1     6429.17     6615.84    236.38 o 
  -2  -3   1     5931.49     6484.18    238.70 o 
  -1  -3   1    16458.84    17265.95    586.00 o 
   0  -3   1      134.41      162.51     19.87 o 
   1  -3   1      292.30      226.45     23.90 o 
   2  -3   1       73.07       51.79     11.22 o 
   3  -3   1      876.07      866.53     56.71 o 
   4  -3   1     1703.70     1762.22     95.99 o 
   5  -3   1      443.11      397.72     48.34 o 
   6  -3   1      357.54      335.07     49.25 o 
   7  -3   1       34.44       21.31     32.27 o 
   8  -3   1     1266.21     1198.18     97.74 o 
   9  -3   1     1440.81     1537.29    115.62 o 
  10  -3   1      773.37      844.92     88.53 o 
  11  -3   1      476.11      739.42     98.27 o 
 -11  -2   1      459.81      567.42     62.78 o 
 -10  -2   1     1507.14     1702.38     93.97 o 
  -9  -2   1     2253.63     2294.01    107.23 o 
  -8  -2   1     3642.13     3804.15    146.90 o 
  -6  -2   1     2415.87     2197.08    138.23 o 
  -5  -2   1        2.28      -10.14      9.38 o 
  -4  -2   1      203.00      220.48     23.96 o 
  -3  -2   1      503.13      478.71     21.91 o 
  -2  -2   1    30838.46    32239.59    794.81 o 
  -1  -2   1       58.76       73.26     15.15 o 
   0  -2   1       17.35        5.40      8.98 o 
   1  -2   1     3250.94     2706.25     73.24 o 
   2  -2   1        9.35        9.29     13.24 o 
   3  -2   1     1806.69     1589.66     81.90 o 
   4  -2   1     6007.74     5963.43    250.20 o 
   5  -2   1      142.60       86.70     28.01 o 
   6  -2   1     2409.47     2136.34    118.44 o 
   7  -2   1     1188.07     1161.57     85.86 o 
   8  -2   1     1238.97     1207.92     96.21 o 
   9  -2   1      774.18      831.98     85.71 o 
  10  -2   1      530.03      525.07     78.86 o 
  11  -2   1       13.83       14.69     44.91 o 
 -11  -1   1       28.04       73.53     52.75 o 
 -10  -1   1       58.73       66.60     50.69 o 
  -9  -1   1      495.80      637.56     59.04 o 
  -8  -1   1     1506.76     1577.68     82.36 o 
  -6  -1   1     6259.16     5910.62    195.09 o 
  -5  -1   1    13019.20    12884.82    327.64 o 
  -4  -1   1    18643.19    18573.02    498.74 o 
  -3  -1   1    26176.48    26027.58    994.79 o 
  -2  -1   1    16630.48    15115.25    654.61 o 
   1  -1   1     2661.15     2468.14    101.01 o 
   2  -1   1     4463.78     4069.90    166.47 o 
   3  -1   1      893.74      765.60     50.09 o 
   4  -1   1       26.06       35.01     18.95 o 
   5  -1   1       71.58       36.61     23.83 o 
   6  -1   1      102.37       85.94     31.06 o 
   7  -1   1      220.58      272.20     49.25 o 
   8  -1   1      394.46      386.83     62.95 o 
   9  -1   1     1107.41     1274.38    105.35 o 
  10  -1   1      851.82      944.55     98.35 o 
  11  -1   1      891.85      951.63     99.79 o 
 -11   0   1      916.04     1085.60    111.59 o 
 -10   0   1     1962.36     2548.60    160.46 o 
  -9   0   1     2462.28     2816.31    165.86 o 
  -8   0   1     1889.62     2083.92    190.98 o 
  -7   0   1     1307.53     1219.73     53.22 o 
  -6   0   1     3335.00     3354.46    123.19 o 
  -5   0   1      482.57      445.67     28.67 o 
  -4   0   1       15.55       -7.10      9.68 o 
  -3   0   1       26.59       39.43      9.54 o 
  -2   0   1      840.50      851.99     45.29 o 
  -1   0   1     2574.60     2163.51     68.09 o 
   1   0   1     1022.84     1016.71     46.05 o 
   2   0   1      248.45      202.53     18.45 o 
   3   0   1      280.46      314.02     25.16 o 
   4   0   1     5737.94     5196.41    169.75 o 
   5   0   1     4919.08     4776.56    161.47 o 
   6   0   1     3073.35     3069.33    153.99 o 
   7   0   1     2494.26     2597.62    144.24 o 
   8   0   1     1756.44     1808.80    120.50 o 
   9   0   1      810.60      854.89     88.83 o 
  10   0   1      502.13      647.46     87.69 o 
  11   0   1      190.49      204.99     68.74 o 
 -11   1   1       27.60      -27.48     48.41 o 
 -10   1   1      234.44      270.53     62.49 o 
  -9   1   1      602.68      646.86     82.21 o 
  -8   1   1     1370.85     1543.53    109.08 o 
  -7   1   1     1795.88     1725.38    109.38 o 
  -6   1   1     2088.85     1728.56    120.34 o 
  -3   1   1     2308.58     2483.51    176.67 o 
  -2   1   1     5221.28     5037.67    204.30 o 
  -1   1   1      254.67      217.35     12.80 o 
   0   1   1       33.20       32.14      4.88 o 
   1   1   1     1354.01     1302.86     56.71 o 
   2   1   1      603.67      566.85     49.29 o 
   3   1   1     1702.26     1478.03     75.85 o 
   4   1   1        8.05      -14.38     13.55 o 
   5   1   1     1189.02     1165.30     57.89 o 
   6   1   1       76.19       87.83     25.35 o 
   7   1   1     2445.80     2578.23    107.82 o 
   8   1   1      675.44      672.10     56.99 o 
   9   1   1     1002.67      911.52     91.49 o 
  10   1   1     1073.20     1143.00    106.34 o 
  11   1   1      413.69      499.19     87.31 o 
 -11   2   1      563.02      699.30     94.08 o 
 -10   2   1     1484.25     1677.80    128.79 o 
  -9   2   1      771.35      706.68     81.98 o 
  -8   2   1     1803.45     1855.46    119.28 o 
  -7   2   1      163.34      128.72     42.55 o 
  -6   2   1       57.28       91.65     30.98 o 
  -5   2   1      232.31      293.51     41.41 o 
  -4   2   1     3991.40     3979.02    176.82 o 
  -3   2   1       50.52       -1.14     17.20 o 
  -1   2   1      164.56      162.74     20.70 o 
   0   2   1       82.87       65.77     12.71 o 
   1   2   1       24.35       28.16     11.11 o 
   2   2   1        6.13       19.39     17.62 o 
   3   2   1     5188.49     4907.18    158.01 o 
   4   2   1    11968.54    11766.42    360.89 o 
   5   2   1    13869.95    14069.46    508.89 o 
   6   2   1     9252.00     8598.93    276.87 o 
   7   2   1     5969.00     5977.69    205.12 o 
   8   2   1     2704.37     2989.52    124.04 o 
   9   2   1     1201.46     1216.81    137.66 o 
  10   2   1      389.62      541.32     59.74 o 
  11   2   1      295.49      252.56     68.66 o 
 -11   3   1       18.26      -59.91     44.99 o 
 -10   3   1        3.63      -55.87     40.27 o 
  -9   3   1      531.30      644.04     83.20 o 
  -8   3   1       30.77      102.38     46.20 o 
  -7   3   1      649.62      590.30     69.27 o 
  -6   3   1      579.63      536.48     62.04 o 
  -5   3   1     1422.36     1443.05     90.73 o 
  -4   3   1     1649.37     1484.31     86.01 o 
  -3   3   1      208.28      262.87     32.50 o 
  -2   3   1     1121.51      994.66     51.38 o 
  -1   3   1      499.62      431.59     34.94 o 
   0   3   1     3213.81     3357.82    142.87 o 
   1   3   1     2014.53     1870.64    124.26 o 
   2   3   1      942.92      901.13     30.67 o 
   3   3   1     5535.22     5580.58    253.47 o 
   4   3   1     1199.84     1160.59     41.47 o 
   5   3   1       74.18       37.56     19.60 o 
   6   3   1        1.23      -25.17     16.78 o 
   7   3   1      605.62      529.22     47.61 o 
   8   3   1      781.20      670.63     57.25 o 
   9   3   1      835.49      798.33     62.85 o 
  10   3   1      870.21      890.27     74.79 o 
  11   3   1      579.02      670.65     67.24 o 
 -10   4   1      415.66      564.88     85.02 o 
  -9   4   1     1035.47     1086.29     97.36 o 
  -8   4   1      672.65      755.93     80.08 o 
  -7   4   1      847.03      917.23     82.44 o 
  -6   4   1      259.98      285.67     49.17 o 
  -5   4   1      183.76      243.50     39.73 o 
  -4   4   1      863.65      823.07     62.34 o 
  -3   4   1      521.53      415.76     26.09 o 
  -2   4   1      308.78      330.89     38.74 o 
  -1   4   1        2.76       -5.71     13.70 o 
   0   4   1      539.58      431.36     36.46 o 
   1   4   1     6474.47     6482.60    202.87 o 
   2   4   1     2864.30     2735.63     77.43 o 
   3   4   1     1847.65     1669.45     59.70 o 
   4   4   1     8873.82     8603.36    271.05 o 
   5   4   1     6692.09     6737.36    221.21 o 
   6   4   1     7029.90     6809.35    226.13 o 
   7   4   1     3898.92     3947.52    147.93 o 
   8   4   1     1611.56     1736.77     86.52 o 
   9   4   1      875.49      938.19     65.38 o 
  10   4   1      421.03      459.22     55.65 o 
  11   4   1      103.85      106.18     40.88 o 
 -10   5   1       17.33       41.10     50.92 o 
  -9   5   1       78.42       46.51     48.11 o 
  -8   5   1       65.31       61.73     42.63 o 
  -7   5   1      731.13      662.31     76.19 o 
  -6   5   1     2829.15     2588.18    143.94 o 
  -5   5   1     2427.49     2194.42    122.78 o 
  -4   5   1     1426.87     1394.48     57.74 o 
  -3   5   1      106.20       68.00     19.06 o 
  -2   5   1      542.32      470.26     46.81 o 
  -1   5   1       81.58       87.23     25.50 o 
   0   5   1      159.07      120.27     24.43 o 
   2   5   1     1960.71     1883.00     72.82 o 
   3   5   1     2003.33     2154.77     66.42 o 
   4   5   1      342.74      348.13     31.86 o 
   5   5   1       51.68       19.16     26.57 o 
   6   5   1      177.82      129.08     29.18 o 
   7   5   1      475.67      424.60     44.44 o 
   8   5   1      836.12      747.32     56.90 o 
   9   5   1     1191.91     1244.11     82.44 o 
  10   5   1     1053.52     1207.71     78.28 o 
  11   5   1      696.73      744.19     67.10 o 
 -10   6   1      697.61      858.01     99.33 o 
  -9   6   1      952.29      923.09     94.77 o 
  -8   6   1      977.74      849.56     82.97 o 
  -7   6   1     1489.30     1417.78    104.97 o 
  -6   6   1      540.37      560.00     69.04 o 
  -5   6   1      639.00      616.18     66.83 o 
  -4   6   1      188.17      221.95     57.74 o 
  -3   6   1      207.73      187.57     24.90 o 
  -2   6   1       12.22       -0.23     20.17 o 
  -1   6   1      905.00      982.08     66.68 o 
   0   6   1      112.81      110.30     26.34 o 
   2   6   1     3672.42     3679.40    128.96 o 
   3   6   1     4093.56     4229.12    119.34 o 
   4   6   1     3725.35     3791.02    136.32 o 
   5   6   1     3265.87     3254.33    123.67 o 
   6   6   1     2835.33     3005.98    120.17 o 
   8   6   1     1938.46     1841.47    121.45 o 
   9   6   1      613.59      622.56     57.12 o 
  10   6   1      265.43      231.53     46.22 o 
  -9   7   1       31.39      -11.95     40.27 o 
  -8   7   1      188.12      138.08     56.71 o 
  -7   7   1      235.72      132.45     55.87 o 
  -6   7   1      494.37      582.38     69.04 o 
  -5   7   1      735.40      594.03     67.59 o 
  -4   7   1     1011.86      914.87     51.41 o 
  -3   7   1      518.29      481.81     39.29 o 
  -2   7   1       24.44      -24.81     23.60 o 
  -1   7   1      272.34      288.57     44.45 o 
   0   7   1      343.87      252.26     39.81 o 
   1   7   1      300.13      309.35     40.95 o 
   2   7   1      602.36      566.70     41.19 o 
   3   7   1      182.68      145.97     26.41 o 
   4   7   1      505.22      440.59     41.43 o 
   5   7   1      310.90      269.68     35.43 o 
   6   7   1       31.53       26.61     23.52 o 
   7   7   1      239.22      227.63     55.00 o 
   8   7   1      983.05     1093.88     71.82 o 
   9   7   1     1007.50     1072.08     73.78 o 
  10   7   1      261.60      383.18     84.95 o 
  -8   8   1      260.38      300.59     65.16 o 
  -7   8   1      281.98      271.36     61.35 o 
  -6   8   1      184.07      208.26     54.20 o 
  -5   8   1      225.11      174.24     46.97 o 
  -4   8   1       34.24       19.06     22.13 o 
  -3   8   1      243.83      296.87     34.90 o 
  -2   8   1        1.52        0.23     28.24 o 
  -1   8   1       45.73       17.20     26.03 o 
   0   8   1      549.36      507.48     56.18 o 
   1   8   1     2082.65     1890.20     81.82 o 
   2   8   1     2758.43     2643.02    104.30 o 
   3   8   1     2109.17     2082.71     89.46 o 
   4   8   1     3727.48     4034.56    148.76 o 
   5   8   1     5373.41     5979.43    208.80 o 
   6   8   1     4988.73     5637.38    202.62 o 
   7   8   1     2037.55     2231.79    106.27 o 
   9   8   1      605.62      601.56    100.10 o 
  -7   9   1       93.24       45.67     54.65 o 
  -6   9   1      101.17       77.34     47.65 o 
  -5   9   1        0.86      -50.24     35.17 o 
  -4   9   1      126.96       74.50     29.97 o 
  -3   9   1       59.46       59.04     28.70 o 
  -2   9   1      511.39      475.74     58.61 o 
  -1   9   1      531.06      461.73     58.84 o 
   1   9   1      415.02      421.70     52.22 o 
   2   9   1     1804.92     1721.16     79.43 o 
   3   9   1     3469.17     3497.38    134.27 o 
   4   9   1     2456.40     2507.08    108.21 o 
   5   9   1      383.92      305.34     41.78 o 
   6   9   1        7.03      -34.54     27.40 o 
   7   9   1        8.38      -15.45     36.99 o 
   8   9   1       86.19       95.76     55.26 o 
   9   9   1      117.13       68.28     69.50 o 
  -6  10   1        1.18      -14.54     39.05 o 
  -5  10   1      102.36      172.03     57.16 o 
  -4  10   1      123.80      188.14     39.68 o 
  -3  10   1       36.41       49.07     30.80 o 
  -2  10   1       20.22        8.07     34.41 o 
  -1  10   1       59.54      -11.95     29.23 o 
   0  10   1        0.35      -11.80     27.63 o 
   1  10   1       24.74        3.52     19.57 o 
   2  10   1      117.70      119.91     29.80 o 
   3  10   1      729.70      753.19     54.15 o 
   4  10   1     2117.93     2275.92    102.68 o 
   5  10   1     1574.76     1867.69     94.25 o 
   6  10   1     1216.14     1459.50    134.35 o 
   7  10   1      856.27     1036.12    120.88 o 
   8  10   1      325.71      311.71     83.43 o 
  -5  11   1        0.50      -18.88     48.94 o 
  -4  11   1       41.24       49.87     33.53 o 
  -3  11   1      147.72      242.51     47.74 o 
  -1  11   1     1158.47     1183.57     93.63 o 
   0  11   1     1157.47     1192.40     92.79 o 
   1  11   1      954.16      955.44     79.92 o 
   2  11   1      881.53      828.97     57.01 o 
   3  11   1      945.54      874.94    123.84 o 
   4  11   1      266.84      244.92     42.17 o 
   5  11   1      116.86       60.36     49.10 o 
   6  11   1        0.13      -37.45     50.24 o 
   7  11   1       56.07        6.32     59.52 o 
  -3  12   1       88.36      176.57     52.65 o 
  -2  12   1       20.13      -66.33     44.22 o 
  -1  12   1        4.90      -29.38     35.24 o 
   0  12   1       19.28        8.37     36.00 o 
   1  12   1      281.09      254.24     52.14 o 
   2  12   1      817.00      865.24     81.83 o 
   4  12   1     1108.83     1261.51    121.33 o 
   5  12   1      866.07     1124.65    118.90 o 
  -5 -12   2      126.55       79.77     58.69 o 
  -4 -12   2       50.50        1.29     41.41 o 
  -3 -12   2       12.52       -9.67     43.08 o 
  -2 -12   2       47.88        8.30     43.16 o 
  -1 -12   2       63.18       24.81     34.02 o 
   2 -12   2        0.18      -15.53     58.76 o 
   3 -12   2       86.23       98.57     47.58 o 
  -7 -11   2        9.33       -7.08     48.34 o 
  -6 -11   2        0.06      -10.12     49.86 o 
  -5 -11   2        5.71      -38.52     42.32 o 
  -4 -11   2        0.32       21.85     44.30 o 
  -3 -11   2       58.83       -6.85     41.64 o 
  -1 -11   2      224.29      225.92     60.44 o 
   0 -11   2      476.56      440.57     63.10 o 
   2 -11   2      782.03     1088.18     71.79 o 
   3 -11   2      573.97      888.77    119.66 o 
   4 -11   2      743.68     1069.16    107.40 o 
   5 -11   2      224.33      315.97     73.38 o 
  -8 -10   2      402.45      457.55     96.67 o 
  -7 -10   2      262.56      332.18     77.87 o 
  -6 -10   2        0.37       22.23     43.16 o 
  -5 -10   2       25.30      -26.26     39.28 o 
  -4 -10   2      144.26      118.36     52.60 o 
  -3 -10   2      292.20      291.91     63.03 o 
  -2 -10   2      311.79      291.95     37.75 o 
  -1 -10   2      203.07      188.33     50.09 o 
   0 -10   2      713.02      637.34     64.40 o 
   2 -10   2        1.61       -1.28     27.76 o 
   3 -10   2      185.05      281.46     44.19 o 
   4 -10   2      190.01      234.44     59.83 o 
   5 -10   2      560.33      626.53     83.88 o 
   6 -10   2      355.15      457.93     73.99 o 
  -9  -9   2        0.64      -41.94     54.04 o 
  -8  -9   2        3.60      -21.85     45.52 o 
  -7  -9   2       32.03        1.90     41.79 o 
  -6  -9   2      491.10      551.86     85.79 o 
  -5  -9   2      137.53      130.24     52.14 o 
  -4  -9   2       66.94       37.83     39.12 o 
  -3  -9   2        7.47        1.70     20.30 o 
  -2  -9   2       71.76       56.83     33.00 o 
  -1  -9   2      444.61      425.81     45.82 o 
   0  -9   2     2436.27     2500.57    132.45 o 
   1  -9   2     1697.66     1402.48     94.16 o 
   2  -9   2     1935.33     2240.10     87.01 o 
   3  -9   2     2132.93     2367.19     90.78 o 
   4  -9   2      952.42     1155.10     94.23 o 
   5  -9   2      966.11     1266.31    101.31 o 
   6  -9   2      659.78      686.28     81.22 o 
   7  -9   2      198.84      127.80     53.51 o 
  -9  -8   2      109.61      116.46     61.43 o 
  -8  -8   2      346.62      351.21     76.96 o 
  -7  -8   2      261.70      264.74     68.13 o 
  -6  -8   2      415.68      418.65     75.81 o 
  -5  -8   2      542.97      578.83     53.36 o 
  -4  -8   2      148.96      118.92     30.64 o 
  -3  -8   2      585.29      614.16     48.60 o 
  -2  -8   2      297.44      363.13     30.53 o 
  -1  -8   2        2.65       -3.40     18.01 o 
   0  -8   2      907.11      845.45     68.81 o 
   1  -8   2        3.84      -13.93     29.84 o 
   2  -8   2      317.94      313.39     35.13 o 
   3  -8   2      812.52      773.52     45.79 o 
   4  -8   2      804.22      818.50     74.75 o 
   5  -8   2      803.11      890.51     80.91 o 
   6  -8   2      373.24      451.92     70.94 o 
   7  -8   2     1041.26     1042.52     95.38 o 
   8  -8   2     1116.88     1199.40    105.35 o 
 -10  -7   2      251.66      281.26     78.17 o 
  -9  -7   2       14.56       48.94     43.39 o 
  -8  -7   2       51.94       26.57     53.74 o 
  -7  -7   2        7.64       12.79     45.29 o 
  -6  -7   2      514.76      483.32     44.95 o 
  -5  -7   2        1.68        5.26     20.96 o 
  -4  -7   2       85.09       92.64     24.41 o 
  -3  -7   2     1305.67     1313.55     51.92 o 
  -2  -7   2     4616.00     4501.22    211.75 o 
  -1  -7   2     6541.19     6794.33    216.83 o 
   0  -7   2     6503.62     6212.56    263.90 o 
   1  -7   2    11603.95    11628.47    469.19 o 
   2  -7   2     5664.94     5206.85    150.20 o 
   3  -7   2     6061.54     5808.88    167.82 o 
   4  -7   2     3682.05     3535.02    175.38 o 
   5  -7   2     2087.85     2016.00    122.32 o 
   6  -7   2      861.40      777.17     74.52 o 
   7  -7   2      516.64      573.48     74.14 o 
   8  -7   2        1.27      -26.34     40.95 o 
   9  -7   2        4.55       19.26     47.65 o 
 -10  -6   2       28.33       31.97     51.53 o 
  -9  -6   2      669.69      711.71     99.72 o 
  -8  -6   2      150.67      170.83     40.19 o 
  -7  -6   2      112.88       80.72     27.62 o 
  -6  -6   2      402.54      509.26     93.82 o 
  -5  -6   2      403.14      392.17     37.67 o 
  -4  -6   2        2.15       13.78     14.09 o 
  -3  -6   2     1501.05     1494.03     53.25 o 
  -1  -6   2     2233.52     2216.61     82.41 o 
   0  -6   2      229.00      222.27     31.36 o 
   1  -6   2       73.36       30.68     20.93 o 
   2  -6   2        0.69        5.20     15.15 o 
   3  -6   2     1707.95     1503.04     58.28 o 
   4  -6   2     2525.56     2464.49    130.31 o 
   5  -6   2     4247.50     3733.16    184.05 o 
   6  -6   2     4458.43     4355.04    212.37 o 
   7  -6   2     1819.97     1825.25    118.82 o 
   8  -6   2     1346.85     1463.07    112.88 o 
   9  -6   2      657.64      782.88     89.52 o 
  10  -6   2      343.89      318.10     74.14 o 
 -11  -5   2      151.32       83.43     61.20 o 
 -10  -5   2       17.28      -23.22     53.13 o 
  -9  -5   2      196.94      230.58     40.03 o 
  -8  -5   2       26.92       11.10     21.37 o 
  -7  -5   2      985.98      984.67     59.30 o 
  -6  -5   2      229.69      241.51     32.01 o 
  -5  -5   2      847.28      855.50     38.17 o 
  -4  -5   2     8580.89     8907.63    272.88 o 
  -3  -5   2      113.77       91.00     17.61 o 
  -2  -5   2     7873.43     7833.35    240.14 o 
  -1  -5   2    10285.16    10505.75    317.16 o 
   0  -5   2     8022.33     7425.89    299.37 o 
   1  -5   2    14359.64    13379.12    524.68 o 
   2  -5   2    11212.05    10243.79    267.14 o 
   3  -5   2    18869.41    17689.18    694.43 o 
   4  -5   2     8141.19     7291.85    308.89 o 
   5  -5   2     4865.53     4484.67    209.40 o 
   6  -5   2     1132.56      976.45     78.93 o 
   7  -5   2      187.13      245.86     53.82 o 
   8  -5   2       15.80       59.68     39.28 o 
   9  -5   2       17.62       28.09     43.46 o 
  10  -5   2       18.50       -1.52     48.26 o 
 -11  -4   2      107.05      106.26     67.14 o 
 -10  -4   2       84.71       52.93     34.19 o 
  -9  -4   2       48.37       57.64     32.41 o 
  -8  -4   2      185.49      150.28     36.02 o 
  -7  -4   2      156.20      179.84     31.42 o 
  -6  -4   2     1530.37     1450.94     54.06 o 
  -5  -4   2     4380.27     4389.71    122.60 o 
  -4  -4   2     9473.65     9144.01    236.93 o 
  -3  -4   2      116.48      151.63     14.89 o 
  -2  -4   2     2316.17     2160.62     96.67 o 
  -1  -4   2     3922.62     4030.58    128.20 o 
   0  -4   2     6994.58     7188.86    285.98 o 
   2  -4   2       59.15       82.81     13.74 o 
   3  -4   2      145.34      224.78     31.44 o 
   4  -4   2     4591.98     4175.33    188.39 o 
   5  -4   2     4309.97     3827.09    180.93 o 
   6  -4   2     3498.53     3061.11    157.57 o 
   7  -4   2     1514.97     1458.58    100.48 o 
   8  -4   2      704.33      675.78     73.15 o 
   9  -4   2      572.95      591.52     76.42 o 
  10  -4   2       91.07      106.95     57.77 o 
 -11  -3   2       10.33       11.53     34.63 o 
 -10  -3   2       29.25      -10.61     31.61 o 
  -9  -3   2       11.32      -28.63     29.42 o 
  -8  -3   2      658.85      617.67     54.75 o 
  -7  -3   2       30.86       13.59     24.20 o 
  -6  -3   2      267.31      251.81     24.31 o 
  -5  -3   2       58.59       37.92     16.32 o 
  -4  -3   2        3.77        1.69      8.57 o 
  -3  -3   2     2337.45     2497.41     70.98 o 
  -2  -3   2     4417.61     4446.02    168.04 o 
  -1  -3   2     6680.44     6843.34    205.94 o 
   0  -3   2     5819.43     6357.42    250.58 o 
   1  -3   2     4574.55     4736.40    191.89 o 
   2  -3   2    17120.16    15433.86    598.29 o 
   3  -3   2    18094.46    16746.83    652.64 o 
   4  -3   2     7331.05     6497.40    272.88 o 
   5  -3   2     1899.11     1629.70     93.78 o 
   6  -3   2     1568.36     1481.27     96.52 o 
   7  -3   2      997.97     1113.39     88.98 o 
   8  -3   2        3.82      -13.47     31.13 o 
   9  -3   2       75.93      206.81     57.55 o 
  10  -3   2       88.15      137.93     52.07 o 
  11  -3   2       93.49      115.32     55.64 o 
 -11  -2   2      179.33      234.75     47.98 o 
 -10  -2   2      488.55      623.89     61.88 o 
  -9  -2   2      326.74      283.95     43.70 o 
  -8  -2   2       86.68       69.24     31.09 o 
  -7  -2   2      120.00      102.18     21.89 o 
  -6  -2   2       94.80       90.52     18.01 o 
  -5  -2   2     2796.16     2872.75     85.21 o 
  -4  -2   2     6522.48     6182.89    161.96 o 
  -3  -2   2     8007.04     7248.95    184.61 o 
  -2  -2   2    27372.63    28142.45    815.80 o 
  -1  -2   2     3580.84     3613.81    146.79 o 
   0  -2   2    29569.43    32992.85    953.79 o 
   1  -2   2     8060.37     8987.08    350.07 o 
   2  -2   2       21.78       23.44     15.00 o 
   3  -2   2     1025.34      873.08     53.13 o 
   4  -2   2      794.85      709.42     52.07 o 
   5  -2   2       12.42      -15.83     19.79 o 
   6  -2   2     2976.01     2745.67    140.51 o 
   7  -2   2      882.01      841.87     75.59 o 
   8  -2   2      210.81      151.48     49.02 o 
   9  -2   2      656.26      675.02     80.69 o 
  10  -2   2      124.82      103.37     53.97 o 
  11  -2   2        0.08        5.86     48.11 o 
 -11  -1   2      131.58      167.00     61.96 o 
 -10  -1   2       32.72        0.30     32.37 o 
  -9  -1   2        3.20      -26.13     27.06 o 
  -8  -1   2      247.93      207.33     36.17 o 
  -7  -1   2      964.16     1117.14     51.78 o 
  -6  -1   2     1135.19     1122.14     47.51 o 
  -5  -1   2       52.13       78.73     15.37 o 
  -4  -1   2      294.99      285.04     19.67 o 
  -3  -1   2     1618.60     1398.03     43.68 o 
  -2  -1   2     1529.60     1433.98     59.58 o 
  -1  -1   2    18054.24    18157.54    819.19 o 
   0  -1   2    33877.70    36743.78   1648.04 o 
   1  -1   2    48462.92    55272.23   2101.56 o 
   2  -1   2     4614.65     4431.92    181.85 o 
   3  -1   2      217.45      195.70     25.88 o 
   4  -1   2     6871.10     6517.19    270.22 o 
   5  -1   2     1014.37      712.47     55.57 o 
   6  -1   2     1819.82     1597.80     96.21 o 
   7  -1   2      833.00      856.56     77.49 o 
   8  -1   2       45.06        6.85     32.65 o 
   9  -1   2        2.05       21.47     40.50 o 
  10  -1   2        1.09       -0.53     40.95 o 
  11  -1   2       67.52      106.95     55.19 o 
 -11   0   2        9.26        2.36     54.42 o 
 -10   0   2      181.93      190.91     65.39 o 
  -9   0   2        0.54       -4.57     41.33 o 
  -8   0   2       18.03       -5.73     15.80 o 
  -7   0   2      150.59      138.99     24.51 o 
  -6   0   2       98.01       68.06     17.58 o 
  -5   0   2     7639.76     7679.83    243.11 o 
  -4   0   2     9883.17     9744.57    344.05 o 
  -3   0   2     9826.99     8778.58    222.63 o 
  -2   0   2    44244.38    41449.37   1200.24 o 
  -1   0   2    13115.77    11961.86    261.43 o 
   0   0   2    16077.56    19477.66    882.06 o 
   1   0   2      994.48     1258.02     99.52 o 
   2   0   2     5126.49     5544.02    224.02 o 
   3   0   2     2843.83     2936.50    131.61 o 
   4   0   2     5714.35     5554.67    234.67 o 
   5   0   2     3614.15     3514.54    165.10 o 
   6   0   2     1963.97     1926.25    111.13 o 
   7   0   2     3066.02     2859.92    152.16 o 
   8   0   2      688.45      685.75     76.27 o 
   9   0   2      504.32      477.49     72.92 o 
  10   0   2      148.11      101.47     54.50 o 
  11   0   2        7.63       45.21     47.19 o 
 -11   1   2       72.72       87.23     55.41 o 
 -10   1   2       48.28       73.23     52.75 o 
  -9   1   2      220.80      270.68     55.64 o 
  -8   1   2       73.08      135.03     46.36 o 
  -7   1   2        5.92      -20.22     26.41 o 
  -6   1   2       75.27       59.60     21.68 o 
  -5   1   2     1007.68     1037.13     62.09 o 
  -4   1   2      813.31      841.55     35.20 o 
  -3   1   2      966.53      835.00     31.00 o 
  -2   1   2    15068.42    14340.84    428.86 o 
  -1   1   2    19911.98    21316.39   1044.65 o 
   0   1   2    20569.39    23199.17    677.74 o 
   1   1   2    52458.98    55899.98   2128.35 o 
   2   1   2    26626.47    29871.78    884.35 o 
   3   1   2    39078.70    39457.98   1154.55 o 
   4   1   2    19064.66    19662.33    590.32 o 
   5   1   2    13064.57    13885.63    790.83 o 
   6   1   2     4012.68     3625.36    173.28 o 
   7   1   2     2323.92     2455.43    105.76 o 
   8   1   2      441.61      404.95     64.02 o 
   9   1   2       10.34      -44.00     36.23 o 
  10   1   2        0.34      -17.13     36.69 o 
  11   1   2        7.83       -7.08     47.88 o 
 -11   2   2       66.11       91.80     56.40 o 
 -10   2   2        2.00       55.03     48.03 o 
  -9   2   2      236.03      286.51     60.36 o 
  -8   2   2      515.94      600.96     71.70 o 
  -7   2   2     2601.38     2670.24    147.21 o 
  -6   2   2     6786.39     6509.20    284.15 o 
  -5   2   2     8857.45     8116.59    338.65 o 
  -4   2   2    23134.92    21937.43    851.39 o 
  -3   2   2    15994.42    14810.81    438.63 o 
  -2   2   2     4962.89     4249.02    114.43 o 
  -1   2   2      398.09      402.79     22.14 o 
   0   2   2     6457.84     6627.39    218.15 o 
   1   2   2    72902.45    72852.27   2389.64 o 
   2   2   2     5337.66     5306.64    167.37 o 
   3   2   2      668.33      786.44     59.26 o 
   4   2   2     3301.63     3407.00    119.83 o 
   5   2   2     2836.49     2867.03    156.77 o 
   6   2   2      689.60      562.44     44.60 o 
   7   2   2     2104.33     1972.73    103.64 o 
   8   2   2      512.12      561.59     54.49 o 
   9   2   2       28.11        3.63     30.51 o 
  10   2   2        1.14      -19.56     43.24 o 
  11   2   2        0.23      -52.75     38.06 o 
 -11   3   2       26.78      -15.15     42.40 o 
 -10   3   2       41.93       32.73     44.61 o 
  -9   3   2      636.51      641.15     76.35 o 
  -8   3   2     1051.39     1029.35     91.42 o 
  -7   3   2      383.78      371.46     57.39 o 
  -6   3   2        3.48       -2.44     25.58 o 
  -5   3   2      719.70      691.69     62.11 o 
  -4   3   2     4610.96     4256.47    189.84 o 
  -2   3   2    12298.49    11838.94    466.00 o 
   0   3   2    45207.08    47242.48   1389.34 o 
   1   3   2    17367.76    17336.10    516.95 o 
   2   3   2    13912.01    14173.35    426.82 o 
   3   3   2    21278.58    22398.62    668.76 o 
   4   3   2    11651.75    11019.30    701.89 o 
   5   3   2     6764.97     7006.33    228.86 o 
   6   3   2      356.80      349.13     37.53 o 
   7   3   2      120.40      114.54     31.31 o 
   8   3   2       53.76       35.00     27.93 o 
   9   3   2        5.49      -34.02     28.65 o 
  10   3   2       13.13      -25.62     30.11 o 
  11   3   2       25.76       10.73     47.65 o 
 -10   4   2        0.03      -31.59     48.64 o 
  -9   4   2       17.93       14.01     45.29 o 
  -8   4   2      310.07      371.15     62.49 o 
  -7   4   2     2560.75     2567.48    147.52 o 
  -6   4   2     5245.69     5102.53    236.96 o 
  -5   4   2     7795.66     7636.59    326.40 o 
  -4   4   2     8622.88     8856.19    237.95 o 
  -3   4   2     6278.85     5496.60    152.37 o 
  -2   4   2    10847.76    10790.64    431.29 o 
  -1   4   2     8519.45     8251.55    333.63 o 
   0   4   2      333.96      260.62     64.74 o 
   1   4   2     4104.71     4403.69    176.48 o 
   2   4   2      387.26      334.31     26.77 o 
   3   4   2      811.95      769.74     58.95 o 
   4   4   2     6883.16     7028.30    227.03 o 
   6   4   2     1205.32     1097.49     76.12 o 
   7   4   2      719.51      684.95     51.47 o 
   8   4   2      134.86      105.10     32.71 o 
   9   4   2       77.21       55.37     31.84 o 
  10   4   2       20.32       16.67     30.38 o 
  11   4   2      166.15      191.98     50.31 o 
 -10   5   2       35.54       21.31     43.39 o 
  -9   5   2      114.54      158.10     57.77 o 
  -8   5   2      197.06      205.90     56.40 o 
  -7   5   2      214.26      183.29     52.83 o 
  -6   5   2        0.16       -7.76     32.27 o 
  -5   5   2        0.20      -24.28     24.21 o 
  -4   5   2     1474.42     1322.24     54.51 o 
  -3   5   2     1858.32     1671.59     61.06 o 
  -2   5   2     2920.41     2514.19    124.76 o 
  -1   5   2     6820.59     6602.59    275.85 o 
   0   5   2    11475.73    11720.19    466.53 o 
   1   5   2    21458.82    22031.64    660.52 o 
   2   5   2     6093.44     6330.13    203.61 o 
   3   5   2     3272.06     3267.04     93.27 o 
   4   5   2     2304.37     2372.34     93.77 o 
   5   5   2      177.86      147.38     27.90 o 
   6   5   2       24.85       24.84     22.34 o 
   7   5   2       97.18      115.06     29.93 o 
   8   5   2       40.89       95.83     31.96 o 
   9   5   2       81.32      127.73     35.00 o 
  10   5   2      287.39      350.87     50.77 o 
  11   5   2       11.32        3.60     34.85 o 
 -10   6   2        7.49      -37.75     48.87 o 
  -9   6   2       46.54       -5.33     44.00 o 
  -8   6   2      144.41      134.96     52.67 o 
  -7   6   2      381.55      336.14     60.06 o 
  -6   6   2     2505.32     2632.48    150.33 o 
  -5   6   2     1778.64     1727.51    107.56 o 
  -4   6   2     2840.20     2753.06     92.55 o 
  -3   6   2     3456.84     3176.98    100.51 o 
  -2   6   2     2273.97     1977.79    108.32 o 
  -1   6   2     4216.21     4231.50    191.36 o 
   0   6   2       11.97        3.57     13.38 o 
   1   6   2       35.22       34.17     14.73 o 
   2   6   2      339.99      350.24     31.51 o 
   3   6   2     1073.95     1005.83     39.69 o 
   4   6   2     3183.01     3151.78    118.39 o 
   5   6   2     1313.40     1211.87     65.06 o 
   6   6   2      272.27      326.16     39.86 o 
   7   6   2      238.87      212.21     36.72 o 
   8   6   2       20.20       27.27     29.67 o 
   9   6   2       68.11       37.43     34.65 o 
  10   6   2       24.92       10.11     33.07 o 
  -9   7   2       83.64      124.99     56.40 o 
  -8   7   2      241.21      257.20     63.94 o 
  -7   7   2        5.75      -33.49     38.52 o 
  -6   7   2        3.51        0.38     35.01 o 
  -5   7   2       23.40       11.27     35.32 o 
  -4   7   2      165.87      169.29     26.91 o 
  -2   7   2     2373.13     2272.29    124.00 o 
  -1   7   2     5717.98     5608.41    247.77 o 
   1   7   2     8138.55     8036.39    257.39 o 
   2   7   2     4997.67     5151.39    174.78 o 
   3   7   2     3147.01     3168.52    119.15 o 
   4   7   2     1793.14     1886.28    110.03 o 
   5   7   2      332.99      325.60     39.59 o 
   6   7   2      130.17      174.16     34.53 o 
   7   7   2       22.28        4.71     23.71 o 
   8   7   2       36.01       26.06     30.01 o 
   9   7   2       10.89       28.13     31.04 o 
  10   7   2       18.91       23.96     39.62 o 
  -8   8   2      449.25      415.53     77.56 o 
  -7   8   2      637.95      641.76     85.40 o 
  -6   8   2      896.48      928.34     88.83 o 
  -5   8   2     2018.15     2170.87     92.75 o 
  -4   8   2     2640.25     2825.76    101.02 o 
  -3   8   2     3546.66     3646.92    119.06 o 
  -2   8   2     3852.42     3823.13    187.40 o 
  -1   8   2     1948.76     1956.70    114.71 o 
   0   8   2     1382.24     1372.97     66.21 o 
   1   8   2     1130.42     1072.00     58.26 o 
   2   8   2      304.85      262.53     32.61 o 
   3   8   2       28.09       20.85     21.87 o 
   4   8   2      158.20      155.49     31.56 o 
   5   8   2       19.24       35.79     25.33 o 
   6   8   2       45.35       66.81     30.93 o 
   7   8   2       58.94       34.59     29.54 o 
   8   8   2      157.93      186.14     74.98 o 
   9   8   2      133.78      123.09     41.51 o 
  -7   9   2      244.60      276.84     66.91 o 
  -6   9   2      137.06      108.24     52.07 o 
  -5   9   2       24.54       15.74     26.33 o 
  -4   9   2       16.85       25.19     24.92 o 
  -3   9   2      355.53      468.86     44.44 o 
  -2   9   2      392.60      372.90     56.78 o 
  -1   9   2     1302.59     1283.28     91.88 o 
   1   9   2     2138.12     2162.76     92.32 o 
   2   9   2      262.86      334.22     82.36 o 
   3   9   2        2.35        1.91     28.28 o 
   4   9   2      106.52      114.30     31.80 o 
   5   9   2       83.30       65.08     29.41 o 
   6   9   2       39.95       30.03     31.58 o 
   7   9   2        3.16       -4.41     28.06 o 
   8   9   2       22.78       -4.39     30.76 o 
   9   9   2        2.18      -61.81     50.62 o 
  -6  10   2      713.57      835.32     93.55 o 
  -5  10   2     1622.29     1945.35     89.45 o 
  -4  10   2     1954.87     2397.88    121.83 o 
  -3  10   2     1724.15     2320.08     96.47 o 
  -2  10   2     1656.95     1646.29    111.36 o 
  -1  10   2      470.58      444.30     62.04 o 
   0  10   2      176.10      139.75     40.27 o 
   1  10   2      315.96      302.26     48.41 o 
   2  10   2      119.79       62.92     26.00 o 
   3  10   2        9.25      -23.44     21.31 o 
   4  10   2       36.85        6.47     25.12 o 
   5  10   2        7.14      -37.17     24.78 o 
   6  10   2       15.45       12.73     28.16 o 
   7  10   2       85.64       84.03     56.63 o 
   8  10   2       70.48       47.04     39.96 o 
  -5  11   2        1.53      -18.34     45.59 o 
  -4  11   2       76.04       92.79     37.25 o 
  -3  11   2      324.27      449.47     55.37 o 
  -2  11   2      277.37      195.09     53.28 o 
  -1  11   2      440.92      376.10     61.66 o 
   0  11   2      565.67      571.50     67.67 o 
   1  11   2      734.02      702.88     72.08 o 
   2  11   2      904.63      915.25     80.84 o 
   3  11   2      113.13       81.14     30.46 o 
   4  11   2       96.39       58.10     30.80 o 
   5  11   2       22.55        4.86     41.41 o 
   6  11   2        0.39      -11.65     45.82 o 
   7  11   2        6.54      -23.75     51.15 o 
  -3  12   2      303.32      725.03    125.63 o 
  -1  12   2       93.96      105.27     48.41 o 
   0  12   2      118.86       11.42     37.75 o 
   1  12   2        8.61      -19.49     35.40 o 
   2  12   2        2.59        9.67     34.86 o 
   3  12   2       45.86       51.08     40.34 o 
   4  12   2       42.44        2.44     52.29 o 
   5  12   2       23.93      -21.92     51.46 o 
   1  13   2      524.72      559.70     75.97 o 
  -5 -12   3      786.35      760.96    101.54 o 
  -4 -12   3     1249.05     1107.83    111.13 o 
  -3 -12   3     1136.65     1138.20    114.10 o 
  -1 -12   3      903.87      995.63    110.22 o 
  -6 -11   3      572.48      702.50    106.72 o 
  -5 -11   3      458.00      524.53     88.68 o 
  -4 -11   3      362.05      378.39     75.36 o 
  -3 -11   3       44.78       38.21     45.37 o 
  -2 -11   3       16.65       22.91     32.43 o 
  -1 -11   3       39.19       21.77     28.09 o 
   0 -11   3       10.73      -17.20     44.15 o 
   2 -11   3      309.40      461.49     54.51 o 
   3 -11   3      305.42      417.36     82.82 o 
   4 -11   3      167.78      222.72     70.26 o 
   5 -11   3       33.05        3.96     50.62 o 
  -8 -10   3        0.29       26.95     60.67 o 
  -7 -10   3      699.39      685.07     95.15 o 
  -6 -10   3      678.48      664.67     90.73 o 
  -5 -10   3     1443.91     1271.03    116.23 o 
  -4 -10   3     2781.99     2860.69    191.82 o 
  -3 -10   3     1990.99     1964.01    145.39 o 
  -2 -10   3     2934.29     2972.96    193.80 o 
  -1 -10   3     3011.77     2924.17    178.04 o 
   0 -10   3     1933.01     2186.23     97.08 o 
   1 -10   3     1375.26     1867.60     84.53 o 
   2 -10   3     1318.20     1690.64     78.36 o 
   3 -10   3      693.76      875.59     89.90 o 
   4 -10   3      434.58      415.00     73.30 o 
   5 -10   3        0.04      -41.18     39.58 o 
   6 -10   3       10.39      -11.27     49.17 o 
  -9  -9   3      443.09      456.03     92.18 o 
  -8  -9   3      907.06      986.88    112.05 o 
  -7  -9   3     2123.19     2322.38    173.85 o 
  -6  -9   3     1902.53     2067.91    156.88 o 
  -5  -9   3      282.71      387.29     73.76 o 
  -4  -9   3      267.12      213.28     58.00 o 
  -2  -9   3      786.23      800.29     97.17 o 
  -1  -9   3      289.18      333.24     46.85 o 
   0  -9   3     1136.58     1088.72     79.62 o 
   1  -9   3      529.55      595.21     43.35 o 
   2  -9   3      198.14      246.77     32.82 o 
   3  -9   3       45.71       63.03     38.90 o 
   4  -9   3       13.10       10.28     31.13 o 
   5  -9   3      182.26      190.68     52.98 o 
   6  -9   3        0.47      -54.35     36.23 o 
   7  -9   3       19.96      -34.79     39.20 o 
  -9  -8   3       15.73      -32.73     49.17 o 
  -8  -8   3      220.14      204.38     66.30 o 
  -7  -8   3      821.69      731.42     90.58 o 
  -6  -8   3     1019.02     1014.13    104.74 o 
  -5  -8   3     2817.82     2937.03    190.91 o 
  -4  -8   3     2911.45     2838.91    110.80 o 
  -3  -8   3     7904.67     7790.70    252.92 o 
  -2  -8   3     9919.37     9698.43    257.93 o 
  -1  -8   3     8446.58     8326.20    263.74 o 
   0  -8   3     4139.79     4101.04    187.48 o 
   2  -8   3      644.84      652.95     40.10 o 
   3  -8   3        3.55      -18.42     27.55 o 
   4  -8   3        7.41      -18.04     29.99 o 
   5  -8   3       48.89       26.03     38.29 o 
   6  -8   3       41.34        4.41     37.30 o 
   7  -8   3       65.01        2.51     43.24 o 
   8  -8   3       38.07        7.69     48.41 o 
 -10  -7   3      843.76     1101.28    122.86 o 
  -9  -7   3     1089.58     1287.54    129.71 o 
  -8  -7   3      901.60     1182.20    119.05 o 
  -7  -7   3      622.49      653.33     83.81 o 
  -6  -7   3      289.65      360.12     65.23 o 
  -5  -7   3     5360.01     5356.19    380.44 o 
  -4  -7   3     1312.05     1259.46     62.78 o 
  -3  -7   3      354.94      376.89     33.35 o 
  -2  -7   3       39.77       11.71     16.11 o 
  -1  -7   3      473.66      399.00     33.75 o 
   0  -7   3     1837.95     1560.73     88.75 o 
   2  -7   3     2328.83     2112.51     74.01 o 
   3  -7   3     1647.73     1632.36     99.26 o 
   4  -7   3      255.98      183.37     41.64 o 
   5  -7   3      130.74       62.19     37.45 o 
   6  -7   3       63.34       -3.50     34.94 o 
   7  -7   3        1.52      -43.69     32.43 o 
   8  -7   3      148.19       44.30     53.74 o 
   9  -7   3      117.96      159.85     60.97 o 
 -10  -6   3       22.34       13.63     59.22 o 
  -9  -6   3      182.59       47.95     43.39 o 
  -8  -6   3     1073.71     1123.36    113.57 o 
  -7  -6   3      783.04      808.32     53.67 o 
  -6  -6   3     3430.25     3415.57    128.17 o 
  -5  -6   3     5042.30     4927.23    167.78 o 
  -4  -6   3     8861.85     8850.79    318.81 o 
  -3  -6   3    13032.47    13500.96    344.96 o 
  -2  -6   3     7548.30     7311.74    228.56 o 
  -1  -6   3     6624.48     6638.01    208.82 o 
   0  -6   3     3299.89     2959.18    134.43 o 
   1  -6   3     2685.50     2475.66     77.19 o 
   2  -6   3      374.21      330.98     28.39 o 
   3  -6   3      359.74      348.01     46.20 o 
   4  -6   3        3.37      -26.64     29.08 o 
   5  -6   3      104.15      103.06     38.14 o 
   6  -6   3      234.46      267.18     50.69 o 
   7  -6   3        2.03        0.84     36.61 o 
   8  -6   3       36.97       15.91     43.31 o 
   9  -6   3       63.15       32.88     50.16 o 
  10  -6   3       64.31       72.08     56.48 o 
 -11  -5   3      282.48      292.52     85.40 o 
 -10  -5   3     1352.09     1459.95    135.41 o 
  -9  -5   3     1918.28     2278.99    168.68 o 
  -8  -5   3     1765.86     1639.01     81.94 o 
  -7  -5   3     3204.12     3040.20    118.84 o 
  -6  -5   3     2569.86     2501.79     99.27 o 
  -5  -5   3     2102.06     1991.12     66.06 o 
  -4  -5   3       67.95       79.24     16.04 o 
  -3  -5   3     2323.71     2305.83    106.47 o 
  -2  -5   3     3706.93     3891.74    126.87 o 
  -1  -5   3     1861.66     1882.42     69.92 o 
   0  -5   3      380.24      336.90     34.02 o 
   1  -5   3       75.47       38.04     13.51 o 
   2  -5   3      635.68      535.58     29.38 o 
   3  -5   3       29.90       27.94     23.29 o 
   4  -5   3        0.14      -11.65     23.52 o 
   5  -5   3      263.88      192.35     39.81 o 
   6  -5   3     1693.07     1464.29     97.74 o 
   7  -5   3     1014.83      903.45     83.81 o 
   8  -5   3      748.58      668.70     79.01 o 
   9  -5   3      632.85      658.27     78.17 o 
  10  -5   3      370.12      348.55     76.19 o 
 -11  -4   3       74.64       55.49     62.19 o 
 -10  -4   3       22.94      -11.72     43.92 o 
  -9  -4   3        0.25      -37.55     25.03 o 
  -8  -4   3      302.19      296.48    126.36 o 
  -7  -4   3      762.43      776.75     53.22 o 
  -6  -4   3     4743.63     4579.74    129.99 o 
  -5  -4   3     7547.49     7182.35    190.32 o 
  -4  -4   3    11806.68    11618.70    401.30 o 
  -2  -4   3     7065.85     6986.47    426.42 o 
  -1  -4   3     2274.31     2227.32    119.05 o 
   0  -4   3     2321.95     2304.34    100.78 o 
   1  -4   3      287.54      255.31     18.72 o 
   3  -4   3       27.90       -1.67     18.73 o 
   4  -4   3     1390.56     1230.30     80.84 o 
   5  -4   3      377.16      427.79     52.29 o 
   6  -4   3       93.63       80.99     36.31 o 
   7  -4   3       41.58       11.42     35.09 o 
   8  -4   3       12.17      -47.73     31.82 o 
   9  -4   3      524.84      489.44     71.55 o 
  10  -4   3      202.18      220.74     65.54 o 
 -11  -3   3      363.70      324.38     52.74 o 
 -10  -3   3     1045.66     1157.06     76.71 o 
  -9  -3   3     2334.76     2669.10    118.21 o 
  -8  -3   3     3007.64     3011.49    121.70 o 
  -7  -3   3     3045.30     3174.43    116.64 o 
  -6  -3   3     5281.56     5347.58    149.46 o 
  -5  -3   3     5437.35     5186.71    141.59 o 
  -4  -3   3      522.07      453.28     24.38 o 
  -3  -3   3      447.34      422.35     21.88 o 
  -2  -3   3      647.97      742.12     31.42 o 
  -1  -3   3      669.88      735.74     30.96 o 
   0  -3   3      821.25      940.23     36.75 o 
   1  -3   3       10.85        4.41     10.73 o 
   2  -3   3      864.30      763.01     47.73 o 
   3  -3   3     2530.41     2293.45    109.69 o 
   4  -3   3     7546.36     6616.22    276.54 o 
   5  -3   3     3353.90     3030.05    148.74 o 
   6  -3   3     2359.33     2238.34    126.05 o 
   7  -3   3     1880.69     1861.02    114.56 o 
   8  -3   3     1359.73     1377.14    104.28 o 
   9  -3   3     2524.67     2757.54    164.64 o 
  10  -3   3      738.48      985.51     99.64 o 
  11  -3   3      350.15      468.20     83.43 o 
 -11  -2   3       37.01       16.07     36.57 o 
 -10  -2   3       98.17       55.78     36.46 o 
  -9  -2   3      145.31       69.06     33.04 o 
  -8  -2   3       13.56      -17.61     17.98 o 
  -7  -2   3     2187.12     2201.93     76.59 o 
  -6  -2   3     2181.02     1933.24     66.33 o 
  -5  -2   3     2179.15     1996.55     64.20 o 
  -4  -2   3     5886.05     5248.30    140.19 o 
  -3  -2   3     7457.85     6956.87    177.80 o 
  -2  -2   3     7372.23     7347.56    219.26 o 
  -1  -2   3      277.90      253.17     32.58 o 
   0  -2   3      961.03      982.99     41.14 o 
   1  -2   3      101.14      123.77     16.67 o 
   3  -2   3      937.53      830.83     52.29 o 
   4  -2   3      305.53      210.85     32.43 o 
   5  -2   3     1020.57      881.53     64.47 o 
   6  -2   3      115.11      111.13     33.87 o 
   7  -2   3      131.54      120.34     36.16 o 
   8  -2   3      117.21       73.83     39.12 o 
   9  -2   3      638.95      662.38     82.74 o 
  10  -2   3      982.70     1092.30    104.28 o 
  11  -2   3      638.54      764.23     94.08 o 
 -11  -1   3      692.34      898.05    102.00 o 
 -10  -1   3     1585.59     1818.63     97.65 o 
  -8  -1   3     2735.87     2991.40    104.11 o 
  -7  -1   3     4715.86     4974.92    144.56 o 
  -6  -1   3     3325.01     3034.07     92.87 o 
  -5  -1   3     2975.78     2701.00    104.22 o 
  -4  -1   3     6763.64     6132.55    160.92 o 
  -3  -1   3     2274.71     2105.03     61.04 o 
   0  -1   3       94.47       73.61     18.04 o 
   1  -1   3     1056.93     1308.79    107.06 o 
   2  -1   3      170.58      145.61     20.93 o 
   3  -1   3       96.37       95.38     20.10 o 
   4  -1   3      354.73      400.69     41.94 o 
   5  -1   3     1061.32      942.96     65.54 o 
   6  -1   3     1553.55     1425.70     90.73 o 
   7  -1   3     2225.97     2430.31    135.72 o 
   8  -1   3     2032.50     2283.78    139.14 o 
   9  -1   3     1776.47     1885.23    130.24 o 
  10  -1   3     1020.89     1222.16    109.76 o 
  11  -1   3      334.54      542.50     87.31 o 
 -11   0   3      106.30      142.49     60.21 o 
 -10   0   3        5.91       17.28     45.21 o 
  -9   0   3       46.55       53.69     20.89 o 
  -8   0   3      291.30      325.08     45.55 o 
  -7   0   3     2046.94     2056.56     83.08 o 
  -6   0   3     3516.85     3570.17    120.22 o 
  -5   0   3     4387.13     4177.25    117.81 o 
  -4   0   3     8432.54     7838.87    243.89 o 
  -3   0   3     3509.28     3153.51     86.52 o 
  -2   0   3    20930.93    19591.04    482.95 o 
  -1   0   3    21623.90    21216.70    615.96 o 
   0   0   3      169.82      251.06     14.33 o 
   1   0   3      115.71      138.13     12.78 o 
   2   0   3    12738.94    14518.46    562.21 o 
   3   0   3     3089.43     2999.07    134.50 o 
   4   0   3     1537.07     1522.75     84.19 o 
   5   0   3      124.49      125.60     30.07 o 
   6   0   3        0.12      -34.82     23.22 o 
   7   0   3      206.02       97.05     41.18 o 
   8   0   3      681.43      670.98     73.76 o 
   9   0   3      744.45      666.87     81.22 o 
  10   0   3      619.74      683.70     90.96 o 
  11   0   3      514.37      535.65     86.47 o 
 -11   1   3     1102.03     1403.63    124.68 o 
 -10   1   3     1844.67     2309.51    151.10 o 
  -9   1   3     3330.88     4067.39    212.83 o 
  -6   1   3     5855.72     5800.79    209.08 o 
  -5   1   3     2642.70     2606.67    107.05 o 
  -4   1   3     6844.54     6582.10    173.62 o 
  -3   1   3     8485.83     8549.98    245.47 o 
  -2   1   3     4102.96     3668.50    118.44 o 
  -1   1   3        4.32        2.11      7.98 o 
   0   1   3       25.56       28.71      7.75 o 
   1   1   3      413.50      622.88     99.26 o 
   2   1   3    20399.86    24107.53    829.08 o 
   3   1   3     4072.32     4160.89    137.16 o 
   4   1   3     4917.49     4831.13    202.06 o 
   5   1   3     5825.14     5636.27    213.36 o 
   6   1   3     3182.66     3143.08    198.86 o 
   7   1   3     4818.26     4721.48    225.08 o 
   8   1   3     1520.52     1710.23    117.83 o 
   9   1   3      686.32      678.60     81.98 o 
  10   1   3      670.61      713.46     87.99 o 
  11   1   3      344.28      347.33     74.98 o 
 -11   2   3       61.11       -7.38     50.01 o 
 -10   2   3        0.94      -39.58     44.45 o 
  -9   2   3       27.61       13.63     44.45 o 
  -8   2   3       56.43       25.27     37.30 o 
  -6   2   3     1596.76     1502.57     70.85 o 
  -5   2   3     1892.59     1669.22     72.18 o 
  -4   2   3     8173.76     8052.50    330.96 o 
  -3   2   3    10217.64     9425.35    237.55 o 
  -2   2   3     3797.70     3396.44    277.00 o 
  -1   2   3       43.84       11.94     26.64 o 
   0   2   3      254.18      246.25     21.01 o 
   1   2   3     5779.71     6539.27    228.79 o 
   2   2   3      571.55      543.33     23.61 o 
   3   2   3     2305.31     2397.67     69.07 o 
   4   2   3     1920.72     1834.19     74.41 o 
   5   2   3     1791.01     1821.90     97.17 o 
   6   2   3       84.92       48.27     24.13 o 
   7   2   3      154.35      113.65     32.74 o 
   8   2   3      296.41      251.84     40.15 o 
   9   2   3      556.59      589.23     80.53 o 
  10   2   3      584.06      616.18     87.54 o 
  11   2   3      283.36      313.84     75.05 o 
 -11   3   3      539.33      744.13     99.03 o 
 -10   3   3      886.30     1229.85    112.58 o 
  -9   3   3     1520.08     1904.48    133.66 o 
  -8   3   3     2145.35     2275.26    141.43 o 
  -7   3   3     1500.90     1443.74    101.47 o 
  -6   3   3     3080.15     3111.42    160.84 o 
  -5   3   3     4330.49     4207.91    195.09 o 
  -3   3   3      208.89      267.58     20.35 o 
  -2   3   3       68.12       68.17     16.18 o 
  -1   3   3       20.93       13.04     10.79 o 
   0   3   3      967.84      957.84     39.46 o 
   1   3   3      157.15      217.91     28.07 o 
   2   3   3      419.57      441.10     27.95 o 
   3   3   3     3721.95     4010.99    207.27 o 
   4   3   3     9147.83     9650.40    302.93 o 
   5   3   3     7762.95     7835.49    253.49 o 
   6   3   3     2662.82     2499.05    103.14 o 
   7   3   3     5462.76     5472.67    192.82 o 
   8   3   3     4197.03     4193.14    195.13 o 
   9   3   3     1338.34     1384.42    135.76 o 
  10   3   3      939.03      930.17     69.04 o 
  11   3   3      675.84      700.06     93.09 o 
 -10   4   3        3.72        1.22     49.78 o 
  -9   4   3        0.53        3.73     41.26 o 
  -8   4   3       75.85       79.62     41.41 o 
  -7   4   3        5.62      -34.10     33.42 o 
  -6   4   3     1109.76      892.87     81.07 o 
  -5   4   3     1652.72     1472.13     96.06 o 
  -4   4   3      442.51      414.28     31.22 o 
  -3   4   3      365.61      352.18     26.98 o 
  -2   4   3      630.28      581.24     47.88 o 
   0   4   3     1905.92     1982.82     72.39 o 
   1   4   3     9038.97     9241.93    284.46 o 
   2   4   3    11741.33    12336.57    375.34 o 
   3   4   3     5613.54     5760.31    187.87 o 
   5   4   3     4001.62     3934.75    141.71 o 
   6   4   3     1310.10     1398.08     72.19 o 
   7   4   3       84.87       25.69     24.94 o 
   8   4   3       22.91       -5.89     24.74 o 
   9   4   3      193.10      163.41     37.53 o 
  10   4   3      606.65      633.03     60.62 o 
  11   4   3      552.52      598.18     64.89 o 
 -10   5   3      525.50      613.67     91.88 o 
  -9   5   3      649.05      685.14     80.69 o 
  -8   5   3     1254.07     1366.25    105.42 o 
  -7   5   3      154.84      106.19     47.27 o 
  -6   5   3      267.35      370.47     57.47 o 
  -5   5   3      139.14      147.97     35.40 o 
  -4   5   3        9.47       22.32     15.39 o 
  -2   5   3     1607.08     1576.79     91.88 o 
  -1   5   3     1204.14     1111.94     71.55 o 
   0   5   3        4.13       -8.07     16.97 o 
   1   5   3      691.10      683.50     52.14 o 
   2   5   3        1.07       -6.58     12.48 o 
   3   5   3     1006.69      926.62     75.17 o 
   4   5   3     3417.08     3234.30    125.33 o 
   6   5   3     5716.13     5860.82    203.16 o 
   7   5   3     3303.26     3465.20    137.57 o 
   8   5   3     3233.79     3477.41    140.60 o 
   9   5   3     2823.01     2988.41    130.17 o 
  10   5   3      848.86      878.20     76.54 o 
  11   5   3      699.74      727.28     66.80 o 
  -9   6   3        2.54       -5.40     41.94 o 
  -8   6   3       25.43      -21.47     40.34 o 
  -7   6   3      130.77       27.71     42.09 o 
  -6   6   3      248.48      181.85     52.07 o 
  -5   6   3      338.73      311.57     34.09 o 
  -4   6   3      380.02      347.44     33.55 o 
  -3   6   3       22.45       38.14     27.40 o 
  -2   6   3       78.94       26.49     25.65 o 
  -1   6   3      725.23      630.41     57.93 o 
   0   6   3      592.56      505.53     90.89 o 
   1   6   3     2673.61     2731.77    100.60 o 
   2   6   3     3836.24     3951.97    138.02 o 
   3   6   3      673.18      672.22     42.65 o 
   4   6   3     1428.69     1442.44     70.70 o 
   5   6   3      370.97      384.41     46.77 o 
   6   6   3     1231.99     1215.02     68.22 o 
   7   6   3      321.97      293.33     70.41 o 
   8   6   3       73.95       29.95     29.88 o 
   9   6   3       80.42       39.89     32.04 o 
  10   6   3      483.70      502.17     60.30 o 
  -9   7   3      486.53      545.69     81.60 o 
  -8   7   3      679.59      737.06     82.59 o 
  -7   7   3      412.99      539.60     75.59 o 
  -6   7   3      234.12      206.66     49.86 o 
  -5   7   3      259.37      231.71     69.69 o 
  -4   7   3      163.09      160.60     26.91 o 
  -3   7   3      515.40      573.02     61.28 o 
  -2   7   3        9.62       21.16     27.33 o 
  -1   7   3        2.34       21.39     26.26 o 
   0   7   3      579.61      433.69    113.45 o 
   1   7   3     2380.94     2276.00    137.39 o 
   2   7   3     1029.94      963.96     54.03 o 
   3   7   3     1732.07     1753.64     79.02 o 
   4   7   3     3038.00     3105.89    167.69 o 
   5   7   3     2556.62     2773.28    114.60 o 
   6   7   3     3211.37     3165.64    500.14 o 
   7   7   3     1604.36     1736.50    107.33 o 
   8   7   3     1503.33     1508.50     85.86 o 
   9   7   3      935.82      979.26     72.07 o 
  10   7   3      487.85      520.14     62.03 o 
  -8   8   3        1.31      -49.78     45.90 o 
  -7   8   3       11.37      -21.24     42.63 o 
  -6   8   3       17.29      -40.34     31.44 o 
  -5   8   3       20.22      -16.80     21.48 o 
  -4   8   3      106.49       78.55     28.65 o 
  -3   8   3        8.55       -4.34     30.14 o 
  -2   8   3      386.62      501.16     61.58 o 
  -1   8   3      718.27      677.68     65.99 o 
   0   8   3      419.78      435.85     54.20 o 
   1   8   3      489.77      443.18     38.89 o 
   2   8   3     2081.37     2074.55     89.13 o 
   3   8   3      617.66      532.08     65.31 o 
   4   8   3      686.63      593.86     49.33 o 
   5   8   3      235.67      216.56     38.40 o 
   6   8   3       81.80       48.13     30.79 o 
   7   8   3       29.18      -37.08     24.72 o 
   8   8   3      257.72      200.72     68.13 o 
   9   8   3      441.47      497.89     60.26 o 
  -7   9   3      181.18      193.26     56.25 o 
  -6   9   3      310.31      324.19     68.81 o 
  -5   9   3      187.93      203.91     35.78 o 
  -4   9   3       77.85      108.16     29.83 o 
  -2   9   3       53.59       47.88     35.01 o 
  -1   9   3      313.51      271.90     51.30 o 
   0   9   3      104.64       71.93     34.86 o 
   1   9   3      160.21      116.68     27.78 o 
   2   9   3      622.84      651.77     49.33 o 
   3   9   3      522.78      541.38     47.87 o 
   4   9   3     2200.43     2397.57    106.36 o 
   5   9   3     2448.53     2655.06    117.17 o 
   6   9   3     2194.91     2571.04    118.44 o 
   8   9   3      943.41     1005.79     75.20 o 
   9   9   3      654.24      764.12     71.40 o 
  -6  10   3       11.66       -6.01     47.73 o 
  -5  10   3       19.80        8.88     31.44 o 
  -4  10   3        0.69       -7.94     46.97 o 
  -2  10   3       30.61       -0.76     35.17 o 
  -1  10   3      503.80      486.02     64.55 o 
   0  10   3      985.08     1029.43     82.66 o 
   1  10   3      898.61      831.52     75.43 o 
   2  10   3     1206.40     1188.95     97.93 o 
   3  10   3      513.90      524.82     48.44 o 
   4  10   3      751.88      888.61     99.14 o 
   5  10   3      425.65      443.96     52.91 o 
   6  10   3      183.06      163.23     40.06 o 
   7  10   3       22.49       20.24     30.13 o 
   8  10   3       28.83       25.20     64.93 o 
  -5  11   3        2.95       38.98     40.38 o 
  -4  11   3        8.68      -47.20     36.99 o 
  -3  11   3       18.52       71.94     35.54 o 
  -2  11   3      144.08      122.86     47.95 o 
  -1  11   3      560.27      510.53     69.72 o 
   0  11   3       98.77       46.51     38.82 o 
   1  11   3       39.97       88.30     38.82 o 
   2  11   3      545.90      571.27     66.83 o 
   4  11   3      266.15      278.43     43.34 o 
   5  11   3     1032.53     1104.20     74.50 o 
   6  11   3      757.72      771.42     67.45 o 
   7  11   3      380.17      553.15     93.02 o 
  -3  12   3        3.07        6.90     69.80 o 
  -2  12   3       98.70       78.86     40.11 o 
  -1  12   3      261.91      243.27     56.78 o 
   0  12   3      465.96      539.00     72.08 o 
   1  12   3      710.74      711.48     75.59 o 
   2  12   3     1002.75      957.57     86.32 o 
   3  12   3      776.21      780.90     81.52 o 
   4  12   3      419.34      386.99     66.07 o 
   5  12   3      307.47      334.85     81.83 o 
  -5 -12   4        1.35      -38.97     43.01 o 
  -4 -12   4       11.56      -14.77     39.12 o 
  -3 -12   4       20.47      -16.59     42.70 o 
  -2 -12   4       80.52      177.36     58.61 o 
   1 -12   4      255.75      342.46     90.66 o 
  -6 -11   4      303.22      328.30     82.82 o 
  -5 -11   4      138.35      146.60     61.28 o 
  -4 -11   4       35.19       42.02     50.31 o 
  -3 -11   4       10.00       31.06     33.57 o 
  -2 -11   4        1.06      -42.40     31.82 o 
   0 -11   4       10.14       -0.91     43.62 o 
   1 -11   4        0.05      -43.01     45.52 o 
   3 -11   4      152.87      251.19     69.04 o 
   4 -11   4      313.14      484.72     79.39 o 
   5 -11   4      483.72      701.36     96.29 o 
  -8 -10   4      245.74      207.04     70.03 o 
  -7 -10   4        0.17       -4.80     44.22 o 
  -6 -10   4      215.49      152.08     60.44 o 
  -5 -10   4        1.19      -58.84     40.27 o 
  -4 -10   4       24.14       20.40     45.29 o 
  -3 -10   4       60.80       48.94     41.48 o 
  -2 -10   4       21.56        9.67     29.84 o 
  -1 -10   4      992.62      933.90     89.44 o 
   0 -10   4      981.37      985.51     98.42 o 
   1 -10   4     1565.62     2194.32    123.39 o 
   2 -10   4     1554.73     2092.22     89.11 o 
   3 -10   4     1956.24     2235.22    142.49 o 
   4 -10   4     1599.04     2124.01    139.75 o 
   5 -10   4      941.39     1126.78    104.28 o 
   6 -10   4      426.46      575.00     83.73 o 
  -8  -9   4       96.64      120.19     66.83 o 
  -7  -9   4      496.92      572.34     86.01 o 
  -6  -9   4      131.60      155.66     58.46 o 
  -5  -9   4        4.10      -28.85     36.54 o 
  -4  -9   4        2.37       -3.20     37.60 o 
  -3  -9   4       27.36        9.36     36.92 o 
  -2  -9   4      336.56      406.91     49.48 o 
  -1  -9   4      814.87      821.49     50.94 o 
   0  -9   4      161.82      119.02     27.90 o 
   1  -9   4     1140.14     1264.69     59.74 o 
   2  -9   4      235.88      280.06     34.23 o 
   3  -9   4       10.89      -14.39     30.83 o 
   4  -9   4        0.78      -27.17     34.94 o 
   5  -9   4        6.71      -33.72     33.87 o 
   6  -9   4      215.77      303.79     63.79 o 
   7  -9   4      221.04      226.60     58.61 o 
  -9  -8   4        6.83        3.04     51.00 o 
  -8  -8   4       10.69      -30.22     42.17 o 
  -7  -8   4        3.78        1.29     41.03 o 
  -6  -8   4       27.89       54.20     45.29 o 
  -5  -8   4      455.22      420.02     70.11 o 
  -4  -8   4       63.98       51.38     41.10 o 
  -3  -8   4       94.05       52.72     72.08 o 
  -2  -8   4        3.26      -17.75     17.99 o 
  -1  -8   4      317.46      262.72     51.49 o 
   0  -8   4     1190.80     1174.48     94.88 o 
   1  -8   4      306.61      388.52     46.85 o 
   2  -8   4      559.79      553.00     37.30 o 
   3  -8   4      816.73      794.98     69.95 o 
   4  -8   4     1462.29     1417.94     97.89 o 
   5  -8   4     1387.76     1248.50     95.53 o 
   6  -8   4      805.19      811.88     80.23 o 
   7  -8   4      476.27      501.16     69.80 o 
   8  -8   4      276.63      207.12     56.71 o 
 -10  -7   4      333.06      570.81     93.85 o 
  -9  -7   4      433.11      482.67     93.40 o 
  -8  -7   4     1340.02     1507.76    134.73 o 
  -7  -7   4      115.64      142.42     51.99 o 
  -6  -7   4       16.94      -14.31     31.06 o 
  -5  -7   4      279.04      330.20     64.17 o 
  -4  -7   4      291.74      315.16     33.02 o 
  -3  -7   4      380.06      444.39     31.69 o 
  -2  -7   4     1057.24     1113.82     52.78 o 
  -1  -7   4      598.51      593.71     40.14 o 
   0  -7   4      113.82       72.18     31.63 o 
   1  -7   4      394.97      353.84     28.03 o 
   2  -7   4       23.38       -8.86     15.42 o 
   3  -7   4       17.60       30.68     26.87 o 
   4  -7   4      157.63      154.29     39.58 o 
   5  -7   4      214.10      143.56     42.63 o 
   6  -7   4      450.82      399.09     60.29 o 
   7  -7   4      466.46      413.78     66.68 o 
   8  -7   4      726.38      687.20     80.38 o 
   9  -7   4      198.90      171.80     61.35 o 
 -10  -6   4      268.36      272.43     80.84 o 
  -9  -6   4        0.53      -36.92     48.56 o 
  -8  -6   4       13.04       31.97     42.55 o 
  -7  -6   4        0.32       26.79     43.92 o 
  -6  -6   4        1.33      -16.67     31.06 o 
  -5  -6   4       42.89       23.36     21.26 o 
  -4  -6   4      927.64      897.68     41.11 o 
  -3  -6   4      251.60      269.37     23.54 o 
  -2  -6   4      591.66      602.57     36.12 o 
  -1  -6   4     2679.25     2924.65    103.22 o 
   0  -6   4     4264.10     4585.31    188.81 o 
   1  -6   4     2913.20     2728.08     83.01 o 
   2  -6   4     8409.53     8340.08    342.23 o 
   3  -6   4     7826.55     7244.65    305.62 o 
   4  -6   4     6062.07     5230.25    235.36 o 
   5  -6   4     4990.21     4633.10    217.24 o 
   6  -6   4     2381.41     2061.75    123.39 o 
   7  -6   4      572.92      521.94     66.53 o 
   8  -6   4      311.53      346.34     61.66 o 
   9  -6   4      153.23      176.44     59.52 o 
 -11  -5   4      144.82      178.65     68.13 o 
 -10  -5   4      120.36      123.69     60.82 o 
  -9  -5   4       51.15       86.85     43.24 o 
  -8  -5   4      487.06      605.07     89.44 o 
  -7  -5   4      740.37      764.74    113.15 o 
  -6  -5   4      175.75      147.65     33.72 o 
  -5  -5   4      633.92      582.80     33.18 o 
  -4  -5   4      356.65      319.07     25.17 o 
  -3  -5   4      523.96      481.20     28.19 o 
  -2  -5   4      189.74       95.13     24.17 o 
  -1  -5   4     1797.43     1866.34    103.48 o 
   0  -5   4     2716.19     2867.02    176.67 o 
   1  -5   4     2788.62     2731.97     80.39 o 
   2  -5   4       19.78       17.96     19.26 o 
   3  -5   4       25.78       14.01     20.63 o 
   4  -5   4      644.38      588.93     55.79 o 
   5  -5   4     1838.25     1734.28    104.28 o 
   6  -5   4     2199.29     2006.10    118.67 o 
   7  -5   4     1050.86      887.01     79.16 o 
   8  -5   4      875.32      701.43     77.26 o 
   9  -5   4      729.24      867.07     86.62 o 
  10  -5   4      216.09      256.52     67.90 o 
 -11  -4   4      116.68       80.08     60.59 o 
 -10  -4   4       41.07       -4.57     51.84 o 
  -9  -4   4       14.35       18.95     44.15 o 
  -8  -4   4      559.17      559.97     49.84 o 
  -7  -4   4      208.22      223.65     34.20 o 
  -6  -4   4        8.99       -7.46     14.95 o 
  -5  -4   4       31.81       26.60     14.10 o 
  -4  -4   4      547.22      576.74     29.82 o 
  -3  -4   4     7151.68     7433.36    227.09 o 
  -2  -4   4     6881.84     7426.90    225.46 o 
  -1  -4   4     7768.97     8642.45    579.72 o 
   0  -4   4    19144.69    20624.86    447.37 o 
   1  -4   4    26439.74    29826.28   1136.98 o 
   2  -4   4    26408.16    25522.00    979.72 o 
   3  -4   4    17206.69    15749.98    617.63 o 
   4  -4   4    17620.86    16021.58    632.85 o 
   5  -4   4     8090.09     7009.37    299.83 o 
   6  -4   4     3874.87     3623.70    178.65 o 
   7  -4   4     2278.88     2201.12    132.67 o 
   8  -4   4      242.38      187.25     49.55 o 
   9  -4   4       71.12       72.39     49.25 o 
  10  -4   4        1.60       12.56     47.19 o 
 -11  -3   4        2.83      -49.48     48.11 o 
 -10  -3   4       80.94       71.03     35.44 o 
  -9  -3   4       11.92        8.93     31.36 o 
  -8  -3   4        1.13       -5.17     25.37 o 
  -7  -3   4        0.04       -8.45     15.49 o 
  -6  -3   4      794.52      715.47     47.04 o 
  -5  -3   4      814.78      750.23     35.23 o 
  -4  -3   4     5046.87     4775.47    134.46 o 
  -3  -3   4     5555.58     5191.68    149.02 o 
  -2  -3   4     4158.49     3848.63    132.07 o 
  -1  -3   4    17190.21    20041.31   1255.16 o 
   0  -3   4     6700.79     7460.22    165.65 o 
   1  -3   4     2456.28     2553.24    109.53 o 
   2  -3   4     3113.68     3044.59    132.60 o 
   3  -3   4        5.46        2.06     15.76 o 
   4  -3   4       27.27       35.93     24.43 o 
   5  -3   4     1537.84     1378.13     87.76 o 
   6  -3   4     3059.40     2786.55    146.15 o 
   7  -3   4     2258.42     2080.47    123.46 o 
   8  -3   4     1358.47     1153.50     92.41 o 
   9  -3   4      777.57      826.04     88.22 o 
  10  -3   4      462.97      477.95     80.38 o 
  11  -3   4      159.77      138.92     64.70 o 
 -11  -2   4      146.88      135.15     42.33 o 
 -10  -2   4      256.08      236.89     46.22 o 
  -9  -2   4      129.76       63.59     34.52 o 
  -8  -2   4       43.38      -19.63     20.38 o 
  -7  -2   4        0.15      -15.98     17.05 o 
  -6  -2   4       32.41        7.52     15.42 o 
  -5  -2   4      180.84      166.05     18.36 o 
  -4  -2   4        2.95       -9.18      8.93 o 
  -3  -2   4      215.89      175.31     14.64 o 
  -2  -2   4     6199.20     6406.62    192.97 o 
  -1  -2   4     7108.36     7509.24    354.26 o 
   0  -2   4    13751.47    15235.58    445.74 o 
   1  -2   4    19417.30    21114.25    851.42 o 
   2  -2   4    17466.78    19310.04    742.46 o 
   3  -2   4    11567.96    10330.73    410.05 o 
   4  -2   4    10473.73     9249.31    375.19 o 
   5  -2   4    10145.00     9174.64    377.70 o 
   6  -2   4     4518.89     4236.53    199.58 o 
   7  -2   4     2562.47     2286.83    131.53 o 
   8  -2   4      305.74      358.97     62.49 o 
   9  -2   4        8.18      -12.64     39.12 o 
  10  -2   4       91.48      219.91     63.56 o 
  11  -2   4       31.21       96.59     51.38 o 
 -11  -1   4       27.67       41.19     75.85 o 
 -10  -1   4      184.69      185.25     42.58 o 
  -9  -1   4      149.75      121.18     27.55 o 
  -8  -1   4      204.17      162.45     27.48 o 
  -7  -1   4       86.24       71.92     23.88 o 
  -6  -1   4      519.54      499.87     31.80 o 
  -5  -1   4       95.40       84.50     15.75 o 
  -4  -1   4     4868.20     4580.53    123.40 o 
  -3  -1   4     1168.77     1115.98     49.88 o 
  -2  -1   4     4838.11     4494.75    138.30 o 
  -1  -1   4     6738.79     6384.90    301.51 o 
   0  -1   4     2176.72     2435.70     81.68 o 
   1  -1   4     3260.84     3957.11    125.28 o 
   2  -1   4      233.70      240.31     30.60 o 
   3  -1   4      242.82      231.17     30.75 o 
   4  -1   4       76.88       72.54     23.60 o 
   5  -1   4      243.54      189.69     36.84 o 
   6  -1   4      829.31      753.73     65.54 o 
   7  -1   4      568.58      565.56     66.98 o 
   8  -1   4      359.07      427.48     65.08 o 
   9  -1   4      336.21      275.09     64.09 o 
  10  -1   4       16.46       -0.69     45.90 o 
  11  -1   4       72.15       64.17     51.91 o 
 -11   0   4      149.35      209.86     64.40 o 
 -10   0   4      114.56      116.48     36.15 o 
  -9   0   4       66.71       44.22     26.92 o 
  -8   0   4       30.52      -16.64     19.59 o 
  -7   0   4        9.79      -15.03     24.59 o 
  -6   0   4        6.26        3.27     15.29 o 
  -5   0   4      112.30      109.46     16.77 o 
  -4   0   4     1392.66     1337.08     45.89 o 
  -3   0   4     1282.73     1175.39     42.05 o 
  -2   0   4     5270.40     4911.32    111.74 o 
   0   0   4    43958.92    57243.30   1670.65 o 
   1   0   4      169.76      237.26     19.67 o 
   2   0   4    21758.80    27072.84   1523.97 o 
   3   0   4    16387.87    17007.23    662.61 o 
   4   0   4     9931.09    10133.81    410.20 o 
   5   0   4     4932.55     4913.98    219.60 o 
   6   0   4     1941.38     1936.45    113.72 o 
   7   0   4      857.00      916.85     78.40 o 
   8   0   4      171.00      163.05     51.30 o 
   9   0   4       30.67      -60.13     40.11 o 
  10   0   4       44.12       23.83     48.49 o 
  11   0   4       43.48       77.41     55.26 o 
 -11   1   4      121.57      185.27     63.86 o 
 -10   1   4      103.14      193.11     60.36 o 
  -9   1   4       82.52       53.42     49.63 o 
  -8   1   4        2.13        6.97     21.15 o 
  -7   1   4       65.14       60.77     21.31 o 
  -6   1   4       65.58       59.79     18.70 o 
  -5   1   4     2076.64     2075.84     68.03 o 
  -4   1   4    13139.41    13572.06    505.83 o 
  -3   1   4     8228.27     8075.06    165.54 o 
  -2   1   4     6811.25     6586.28    200.94 o 
  -1   1   4      184.54      181.90     17.43 o 
   0   1   4     4988.57     5706.35    172.55 o 
   1   1   4    18535.19    20852.87   1392.36 o 
   2   1   4    23232.83    26241.39    766.51 o 
   3   1   4      302.24      270.91     22.31 o 
   4   1   4      228.11      216.79     36.69 o 
   5   1   4      194.10      120.88     30.75 o 
   6   1   4     1682.93     1707.19    105.58 o 
   7   1   4      245.45      287.42     50.54 o 
   8   1   4      344.38      292.37     59.45 o 
   9   1   4      438.31      372.07     67.90 o 
  10   1   4      133.88      128.11     56.63 o 
  11   1   4        5.19      -24.59     45.75 o 
 -11   2   4       24.51       11.72     47.27 o 
 -10   2   4       33.54      -23.83     43.77 o 
  -9   2   4       27.63       41.79     43.54 o 
  -8   2   4      383.04      306.49    132.52 o 
  -6   2   4      494.14      530.32     43.26 o 
  -5   2   4      103.97       97.51     24.32 o 
  -4   2   4       28.09        8.21     15.60 o 
  -3   2   4      745.59      633.07     35.15 o 
  -2   2   4     3057.56     3093.99    136.40 o 
  -1   2   4     7484.60     8440.02    255.40 o 
   0   2   4    34886.75    38886.16   1028.78 o 
   1   2   4     4376.54     5059.38    169.96 o 
   2   2   4     3775.33     3750.94    251.88 o 
   3   2   4    23746.69    25377.65    632.17 o 
   4   2   4    14436.64    15972.28    403.88 o 
   5   2   4    10947.23    11588.16    362.80 o 
   6   2   4     3059.56     3063.71    119.14 o 
   7   2   4      630.58      574.07     52.57 o 
   8   2   4      739.08      761.18     79.32 o 
   9   2   4        9.07       -2.66     41.79 o 
  10   2   4      127.12      100.17     55.41 o 
  11   2   4       48.40       28.54     52.98 o 
 -11   3   4       37.77       65.77     57.24 o 
 -10   3   4       64.34       98.35     56.78 o 
  -9   3   4       29.14       -5.18     43.84 o 
  -8   3   4        1.85      -26.11     36.08 o 
  -7   3   4      382.69      407.54     60.89 o 
  -6   3   4     4464.55     4422.04    158.70 o 
  -5   3   4     4713.62     4195.63    363.66 o 
  -4   3   4    11499.78    11198.51    255.82 o 
  -3   3   4    16012.66    15000.58    334.36 o 
  -2   3   4    21249.38    20454.75   1408.19 o 
  -1   3   4    26744.82    23595.29   1066.04 o 
   0   3   4    17767.85    17552.50    433.67 o 
   1   3   4    28346.22    28672.01   1099.00 o 
   2   3   4     7207.25     7504.45    306.53 o 
   3   3   4     1381.83     1454.46     62.18 o 
   4   3   4      575.74      662.00     57.58 o 
   5   3   4        1.23      -14.36     10.39 o 
   6   3   4       72.31       21.12     24.09 o 
   7   3   4      462.81      413.28     43.95 o 
   8   3   4       61.28       89.06     30.57 o 
   9   3   4      166.04      162.88     39.18 o 
  10   3   4        5.82      -53.66     40.72 o 
  11   3   4       19.31       34.33     42.17 o 
 -10   4   4       71.83       -7.00     48.26 o 
  -9   4   4      314.07      353.65     71.09 o 
  -8   4   4      466.69      522.71     70.03 o 
  -7   4   4      373.06      389.42     62.11 o 
  -5   4   4     1200.26     1129.90     82.97 o 
  -4   4   4      505.10      420.16     25.80 o 
  -3   4   4       67.99       63.10     26.03 o 
  -2   4   4     1295.02     1258.63     59.60 o 
   0   4   4    11168.96    11083.54    281.00 o 
   1   4   4    20042.88    20125.12    598.72 o 
   2   4   4    31997.87    33932.79   1006.18 o 
   3   4   4    16163.25    17121.00    515.61 o 
   4   4   4     7680.27     7688.74    248.06 o 
   5   4   4     6396.38     6305.53    211.09 o 
   6   4   4     1791.56     1625.53     78.82 o 
   7   4   4     1101.81     1081.42     66.97 o 
   8   4   4      516.08      563.25     53.86 o 
   9   4   4       28.85       12.46     29.34 o 
  10   4   4       49.30       52.58     35.54 o 
  11   4   4       11.85        5.02     46.20 o 
 -10   5   4        0.16      -15.83     46.13 o 
  -9   5   4      116.46       66.30     52.60 o 
  -8   5   4      125.71      114.03     49.55 o 
  -7   5   4      203.21      168.98     50.31 o 
  -6   5   4     2528.04     2648.01    148.51 o 
  -5   5   4     4097.05     4293.09    133.24 o 
  -4   5   4     6209.59     6018.78    171.07 o 
  -2   5   4     8630.52     8534.18    354.64 o 
   0   5   4    17875.16    18089.49    543.38 o 
   1   5   4    12285.73    12961.20    521.37 o 
   2   5   4     1382.71     1254.00     56.28 o 
   3   5   4      202.44      153.39     43.43 o 
   4   5   4       89.98       46.42     38.63 o 
   5   5   4      149.14      149.51     28.11 o 
   6   5   4      268.38      291.37     84.34 o 
   7   5   4      150.91      173.40     36.92 o 
   8   5   4       95.02      103.01     33.29 o 
   9   5   4       60.96       18.49     28.65 o 
  10   5   4        6.83      -21.68     31.52 o 
  11   5   4       11.07       41.68     58.73 o 
  -9   6   4      103.60      178.27     58.76 o 
  -8   6   4      261.69      351.13     64.40 o 
  -7   6   4      234.39      227.37     57.85 o 
  -6   6   4      214.47      120.65     48.03 o 
  -5   6   4        2.16      -23.42     15.62 o 
  -4   6   4       55.08       58.00     20.72 o 
  -3   6   4      155.74      125.67     37.07 o 
  -2   6   4     1226.77     1206.71     82.97 o 
  -1   6   4     4153.53     3627.72    338.42 o 
   0   6   4     7827.66     7470.74    237.96 o 
   1   6   4     8244.78     8219.40    260.71 o 
   2   6   4     3759.21     3655.94    129.97 o 
   3   6   4     6609.61     6982.63    229.85 o 
   4   6   4     4602.81     4872.31    171.34 o 
   5   6   4     3006.24     2968.31    118.94 o 
   6   6   4      195.74      184.12     35.97 o 
   7   6   4        5.85       -8.38     25.53 o 
   8   6   4        1.73      -28.60     25.93 o 
   9   6   4      123.44       75.18     37.08 o 
  10   6   4        1.08      -11.07     41.22 o 
  -9   7   4       24.68       23.52     47.80 o 
  -8   7   4      112.10       68.20     55.03 o 
  -7   7   4      571.29      630.72     73.38 o 
  -6   7   4     1294.57     1322.94     99.94 o 
  -5   7   4     2373.37     2372.82     90.49 o 
  -4   7   4     3873.37     3892.92    124.64 o 
  -3   7   4     3600.74     3780.27    187.48 o 
  -2   7   4     3797.68     3731.56    182.23 o 
   0   7   4     1141.14     1093.09     55.41 o 
   1   7   4     1408.12     1332.95     63.26 o 
   2   7   4      474.60      484.83     41.02 o 
   3   7   4       26.56        7.01     20.60 o 
   4   7   4      166.15      161.50     30.78 o 
   5   7   4      672.49      707.13     53.81 o 
   6   7   4      944.84     1003.54     65.70 o 
   7   7   4      648.04      663.65     57.70 o 
   8   7   4       31.18      -26.44     28.47 o 
   9   7   4        2.12      -19.29     32.05 o 
  10   7   4       15.96      -17.47     34.23 o 
  -8   8   4      172.64      151.32     58.46 o 
  -7   8   4      222.41      214.96     53.89 o 
  -6   8   4      107.06       52.83     45.14 o 
  -5   8   4        2.88      -21.74     22.84 o 
  -4   8   4        5.02       -5.60     19.73 o 
  -3   8   4     1278.03     1250.47     91.34 o 
  -2   8   4     1532.64     1374.47     96.14 o 
  -1   8   4     2739.42     2472.41    135.49 o 
   0   8   4     3416.36     3270.50    141.73 o 
   1   8   4     5091.31     5135.95    177.98 o 
   2   8   4     2942.28     3216.82    123.47 o 
   3   8   4     1045.65     1049.71     61.48 o 
   4   8   4     1397.66     1459.68     76.85 o 
   5   8   4     1296.84     1298.26     74.86 o 
   6   8   4      432.61      365.32    150.75 o 
   7   8   4      119.84      143.54     37.19 o 
   8   8   4        3.87        5.70     30.50 o 
   9   8   4       77.78       75.47     37.81 o 
  -7   9   4      229.29      213.28     61.43 o 
  -6   9   4      521.73      549.58     77.87 o 
  -5   9   4     1651.87     1835.45     83.73 o 
  -4   9   4     2922.85     3265.71    117.72 o 
  -3   9   4     4799.87     5059.22    244.42 o 
  -2   9   4     2782.66     2724.28    150.26 o 
  -1   9   4     1760.77     1743.11    109.76 o 
   0   9   4     1216.65     1153.88     87.38 o 
   1   9   4      899.85      837.38     74.75 o 
   2   9   4     1040.41     1056.02     90.77 o 
   3   9   4        0.71      -17.73     22.00 o 
   4   9   4       14.43      -30.98     22.85 o 
   5   9   4       22.08       13.41     28.97 o 
   6   9   4       22.80       23.31     27.77 o 
   7   9   4       21.98       18.94     32.45 o 
   8   9   4      111.26      108.32     52.41 o 
   9   9   4        7.29       12.61     47.23 o 
  -6  10   4      307.45      342.53     68.20 o 
  -5  10   4      283.32      399.39     71.89 o 
  -4  10   4      159.69      221.91     38.67 o 
  -3  10   4        1.35      -27.33     28.70 o 
  -2  10   4       49.83       -8.37     34.02 o 
  -1  10   4      626.30      637.87     70.26 o 
   0  10   4      552.48      559.55     64.47 o 
   1  10   4      659.05      631.10     65.54 o 
   2  10   4      492.34      513.65     66.83 o 
   3  10   4      911.73      952.25     63.01 o 
   4  10   4      256.64      236.88     40.32 o 
   5  10   4        1.76      -22.34     27.55 o 
   6  10   4        0.46      -17.35     27.74 o 
   7  10   4        7.08      -16.47     33.96 o 
   8  10   4       22.81      -27.76     30.54 o 
  -5  11   4      660.60      880.36    105.39 o 
  -4  11   4      882.95     1203.89    111.93 o 
  -2  11   4     1046.77     1077.38     94.01 o 
  -1  11   4     1552.30     1798.98    122.47 o 
   0  11   4     1051.02     1045.34     89.74 o 
   1  11   4     1230.79     1098.54     91.80 o 
   2  11   4     1061.02     1018.54     89.21 o 
   3  11   4      184.20      173.09     51.91 o 
   4  11   4        0.12      -29.10     26.25 o 
   5  11   4        0.30      -40.59     27.24 o 
   6  11   4       53.74       16.42     34.11 o 
  -3  12   4       46.88       59.95     40.40 o 
  -2  12   4       17.28      -16.52     39.73 o 
  -1  12   4       21.49      -39.12     30.90 o 
   0  12   4      138.48      174.84     52.07 o 
   1  12   4      194.92      205.98     50.01 o 
   2  12   4       51.78       68.35     42.93 o 
   3  12   4       21.45      -24.89     35.55 o 
   4  12   4       23.39       18.73     39.28 o 
   5  12   4        9.41      -30.75     35.85 o 
  -4 -12   5      122.46       83.35     59.75 o 
  -3 -12   5       34.41      124.91     44.76 o 
  -2 -12   5        2.23       90.73     43.92 o 
   1 -12   5      231.60      347.02     94.69 o 
   2 -12   5      472.33      954.68    138.54 o 
  -6 -11   5      136.74       97.51     62.49 o 
  -5 -11   5      282.35      278.29     74.06 o 
  -4 -11   5      984.01     1001.11    110.22 o 
  -3 -11   5     1677.07     1792.67    147.52 o 
  -2 -11   5     1274.64     1392.21    128.34 o 
   0 -11   5     1536.15     1662.66    135.80 o 
   1 -11   5     1198.66     1574.13    139.30 o 
   5 -11   5        0.20      -64.02     51.84 o 
  -7 -10   5      941.84      964.73    114.63 o 
  -6 -10   5      892.17      827.26    100.55 o 
  -5 -10   5      728.11      657.59     87.61 o 
  -4 -10   5      772.22      745.58     95.38 o 
  -2 -10   5      809.20      796.81     95.15 o 
  -1 -10   5      527.47      464.32     73.30 o 
   0 -10   5       19.59       14.23     44.61 o 
   1 -10   5       96.86       88.60     59.68 o 
   3 -10   5       81.23      133.36     51.99 o 
   4 -10   5       13.25       -9.59     40.88 o 
   5 -10   5       87.99       40.04     48.41 o 
   6 -10   5       42.51       77.41     52.07 o 
  -8  -9   5       12.01      -30.37     46.81 o 
  -7  -9   5       34.24       -0.30     52.14 o 
  -6  -9   5      299.88      193.34     60.97 o 
  -5  -9   5      296.17      358.59     75.51 o 
  -4  -9   5      508.97      502.84     80.76 o 
  -3  -9   5      925.38      884.73     96.29 o 
  -2  -9   5     1913.45     1891.70    129.40 o 
  -1  -9   5     2497.65     2573.19    163.50 o 
   0  -9   5     2263.56     2225.63    152.69 o 
   1  -9   5     1799.04     2061.21     69.54 o 
   2  -9   5      947.80      970.21     80.38 o 
   3  -9   5      358.57      413.78     60.67 o 
   4  -9   5      182.94      131.46     49.17 o 
   5  -9   5       33.42      -12.71     40.34 o 
   6  -9   5       15.20      -16.67     40.11 o 
   7  -9   5       12.17      -33.11     45.37 o 
  -9  -8   5      367.47      439.89     92.18 o 
  -8  -8   5      580.91      655.68     94.31 o 
  -7  -8   5     1080.04     1271.33    118.97 o 
  -6  -8   5     2380.01     2274.73    163.50 o 
  -5  -8   5     2200.14     2088.31    151.32 o 
  -4  -8   5     2808.84     2284.09    159.85 o 
  -3  -8   5     2530.45     2487.30    113.69 o 
  -2  -8   5     1346.20     1273.84     98.80 o 
  -1  -8   5     1300.78     1239.13     60.41 o 
   0  -8   5      237.27      312.59     54.73 o 
   1  -8   5      602.34      574.39     37.41 o 
   2  -8   5       84.96       37.53     31.13 o 
   3  -8   5      117.05       95.45     34.94 o 
   4  -8   5        2.30       -8.83     29.53 o 
   5  -8   5        0.98      -22.99     29.76 o 
   6  -8   5        8.45      -34.41     33.04 o 
   7  -8   5       60.72       52.90     48.03 o 
   8  -8   5      122.14      131.30     56.86 o 
 -10  -7   5      110.71      112.27     46.58 o 
  -9  -7   5       83.44      118.44     60.89 o 
  -8  -7   5        5.86       -4.80     49.63 o 
  -7  -7   5        2.88       -0.30     38.90 o 
  -6  -7   5       97.24       69.27     42.78 o 
  -5  -7   5      483.87      505.73     76.88 o 
  -2  -7   5     3154.67     3076.15    109.40 o 
  -1  -7   5     5443.58     5550.74    180.85 o 
   0  -7   5     4861.34     5015.04    123.63 o 
   1  -7   5     3949.54     3948.70    116.10 o 
   2  -7   5     2685.20     2712.71    135.49 o 
   3  -7   5     1253.17     1110.49     78.93 o 
   4  -7   5      426.38      361.41     52.60 o 
   5  -7   5       25.01      -42.25     28.16 o 
   6  -7   5        0.91      -46.93     31.28 o 
   7  -7   5        1.51      -40.95     36.69 o 
   8  -7   5        3.17      -34.10     37.53 o 
   9  -7   5        9.14      -29.31     42.32 o 
 -10  -6   5      414.70      314.37     71.55 o 
  -9  -6   5      785.48      890.36    107.02 o 
  -8  -6   5     3497.87     3612.74    226.99 o 
  -7  -6   5     2827.88     2887.63    189.69 o 
  -6  -6   5     3993.52     3889.27    230.03 o 
  -5  -6   5     4306.85     4338.34    228.89 o 
  -2  -6   5      338.31      296.05     27.71 o 
  -1  -6   5      171.97      207.44     38.67 o 
   0  -6   5       47.27       46.48     18.97 o 
   1  -6   5       48.15       47.72     17.36 o 
   2  -6   5      421.99      384.55     42.02 o 
   3  -6   5      375.59      329.52     43.31 o 
   4  -6   5      202.55      198.29     39.05 o 
   5  -6   5      180.06      155.43     39.12 o 
   6  -6   5       64.57       24.43     31.67 o 
   7  -6   5       73.67       82.28     42.17 o 
   8  -6   5      133.17      145.39     52.29 o 
   9  -6   5      132.63       88.60     52.37 o 
 -10  -5   5      223.21      184.51     71.78 o 
  -9  -5   5      317.53      398.63     75.43 o 
  -8  -5   5      143.96       93.17     53.59 o 
  -7  -5   5      386.40      511.59     78.25 o 
  -6  -5   5     2205.56     1886.10     80.15 o 
  -5  -5   5     4428.94     4288.39    122.65 o 
  -4  -5   5     8678.66     8687.43    289.08 o 
  -3  -5   5    16675.58    17094.30    507.14 o 
  -2  -5   5    13930.36    14656.90    433.09 o 
  -1  -5   5    11409.58    11626.22    471.82 o 
   0  -5   5    10875.05    11379.40    254.87 o 
   1  -5   5     3757.30     3404.02    147.90 o 
   2  -5   5     3421.46     3152.22    143.18 o 
   3  -5   5     1454.33     1245.83     77.49 o 
   4  -5   5       89.38       23.37     24.21 o 
   5  -5   5       34.13       39.43     32.35 o 
   6  -5   5       57.52       59.30     36.31 o 
   7  -5   5        0.55      -11.27     34.48 o 
   8  -5   5        6.32        2.82     30.98 o 
   9  -5   5        0.60        5.02     46.05 o 
  10  -5   5       25.27      -18.04     45.98 o 
 -11  -4   5      210.60      196.84     72.77 o 
 -10  -4   5      854.90     1035.97    115.24 o 
  -9  -4   5     1412.97     1706.04    140.59 o 
  -8  -4   5     3098.08     3286.64    208.41 o 
  -7  -4   5     6296.86     6466.90    251.42 o 
  -6  -4   5     5822.39     5557.79    153.81 o 
  -5  -4   5    10509.31     9653.98    249.90 o 
  -4  -4   5     5131.37     4578.26    126.12 o 
  -2  -4   5     6282.15     6823.94    207.65 o 
  -1  -4   5        4.61        0.64      8.02 o 
   0  -4   5      382.77      398.52     33.42 o 
   1  -4   5     1436.39     1429.44     63.06 o 
   2  -4   5     3479.33     3321.05    146.07 o 
   3  -4   5     2785.79     2619.24    124.53 o 
   4  -4   5        9.42        4.03     20.63 o 
   5  -4   5      212.67      190.52     40.50 o 
   6  -4   5      341.62      304.09     51.76 o 
   7  -4   5       77.15        7.23     37.60 o 
   8  -4   5      137.34       75.43     46.43 o 
   9  -4   5      900.68     1080.96     99.79 o 
  10  -4   5      831.45      843.47     94.23 o 
 -11  -3   5      120.21      110.83     59.22 o 
 -10  -3   5      113.84       58.84     55.64 o 
  -9  -3   5      366.42      363.81     45.86 o 
  -8  -3   5       29.41       -5.47     21.69 o 
  -7  -3   5      207.74      230.77     28.37 o 
  -6  -3   5     1058.16     1068.61     46.11 o 
  -5  -3   5     2018.36     1845.67     62.05 o 
  -4  -3   5     1461.49     1217.22     43.82 o 
  -3  -3   5     4186.94     3584.67     99.42 o 
  -2  -3   5     6169.38     5680.28    174.13 o 
  -1  -3   5    21228.01    22336.00    654.05 o 
   0  -3   5    10756.36    11496.50    339.67 o 
   1  -3   5     2639.84     2576.25     87.97 o 
   2  -3   5       85.36       79.24     21.16 o 
   3  -3   5       15.83        1.14     19.64 o 
   4  -3   5     1610.91     1601.91     91.95 o 
   5  -3   5       29.55       50.09     31.21 o 
   6  -3   5      780.60      611.99     62.95 o 
   7  -3   5      127.01       77.26     40.04 o 
   8  -3   5        0.37        6.17     38.59 o 
   9  -3   5       64.53       70.71     45.67 o 
  10  -3   5        4.88       17.43     46.43 o 
  11  -3   5      145.40      160.91     66.30 o 
 -11  -2   5      189.52      247.77     73.91 o 
 -10  -2   5     1082.30     1405.53    113.80 o 
  -9  -2   5     1872.54     2099.22    102.59 o 
  -8  -2   5     1877.89     2108.76     78.80 o 
  -7  -2   5     3361.10     3307.81    196.16 o 
  -6  -2   5     2692.23     2729.25     86.54 o 
  -5  -2   5     2337.50     2210.46     70.29 o 
  -4  -2   5     4031.02     3820.93    139.08 o 
  -3  -2   5     4725.68     4729.14    213.39 o 
  -2  -2   5     3202.19     3197.22    101.42 o 
  -1  -2   5      163.03      201.03     33.80 o 
   0  -2   5      112.05      107.70     19.52 o 
   1  -2   5        0.50        6.77     19.26 o 
   2  -2   5     1507.59     1610.13     79.09 o 
   3  -2   5        0.01       -3.81     13.93 o 
   4  -2   5      808.01      751.14     58.15 o 
   5  -2   5     2049.02     1800.35    101.54 o 
   6  -2   5     2072.48     1819.61    110.60 o 
   7  -2   5     2717.00     2639.94    148.58 o 
   8  -2   5     2639.01     2645.12    152.16 o 
   9  -2   5     2474.71     2255.70    142.95 o 
  10  -2   5     1957.20     2212.00    150.03 o 
  11  -2   5      825.82      963.96    104.74 o 
 -11  -1   5      331.82      362.17     74.06 o 
 -10  -1   5      452.23      525.20     57.88 o 
  -9  -1   5      194.86      243.23     33.99 o 
  -8  -1   5       26.84       -8.48     20.02 o 
  -7  -1   5      564.54      502.59     35.99 o 
  -6  -1   5       39.48        7.36     15.41 o 
  -5  -1   5      420.98      361.79     30.68 o 
  -4  -1   5      831.46      702.39     31.19 o 
  -3  -1   5     3016.55     2708.62    134.87 o 
  -2  -1   5        8.34        9.39      7.70 o 
  -1  -1   5      248.03      235.23     14.05 o 
   0  -1   5        5.83       -0.16      8.26 o 
   1  -1   5      184.22      201.46     19.63 o 
   2  -1   5      228.02      254.69     22.50 o 
   3  -1   5      697.76      631.71     50.24 o 
   4  -1   5     2191.44     2242.07    115.24 o 
   5  -1   5     4403.28     3985.41    186.11 o 
   6  -1   5     3692.43     3351.27    167.99 o 
   7  -1   5     2425.06     2268.18    134.04 o 
   8  -1   5      317.23      344.97     58.23 o 
   9  -1   5      180.14      130.70     55.72 o 
  10  -1   5        2.57      -52.29     41.10 o 
  11  -1   5       93.55      183.90     63.94 o 
 -11   0   5      164.45      188.32     62.87 o 
  -9   0   5     2236.96     2627.29    175.53 o 
  -8   0   5     1324.39     1370.54     60.57 o 
  -7   0   5     3165.60     3339.55    105.39 o 
  -6   0   5     4168.71     4161.26    122.15 o 
  -4   0   5       96.95       80.53     17.57 o 
  -3   0   5       68.02       70.60     11.08 o 
  -2   0   5        3.40        9.09      6.83 o 
  -1   0   5        2.33        4.64     10.58 o 
   0   0   5        2.76        4.80     17.13 o 
   1   0   5     8471.81    11189.11    333.70 o 
   2   0   5     2856.42     4026.97    130.90 o 
   3   0   5       45.23       24.08     12.78 o 
   4   0   5     2092.76     2068.90    108.93 o 
   5   0   5      461.68      432.43     49.02 o 
   6   0   5     1818.32     1746.23    108.09 o 
   7   0   5     3449.28     3244.02    169.52 o 
   8   0   5     1243.28     1303.83    102.53 o 
   9   0   5     2981.99     3262.90    184.66 o 
  10   0   5     1405.74     1406.59    113.57 o 
  11   0   5      575.25      695.11     94.16 o 
 -11   1   5      263.14      459.15     80.53 o 
 -10   1   5      523.92      673.34     87.00 o 
  -9   1   5      284.00      340.38     60.36 o 
  -8   1   5      321.11      332.27     42.52 o 
  -7   1   5      124.30       95.56     22.38 o 
  -6   1   5     1219.11     1155.29     49.28 o 
  -5   1   5     2203.45     2142.55     70.70 o 
  -4   1   5     7390.88     7065.85    185.95 o 
  -3   1   5     5970.21     5579.95    117.91 o 
  -2   1   5    11017.52    10943.95    365.96 o 
  -1   1   5     2559.00     2506.27     84.16 o 
   0   1   5     2542.96     3092.83    100.29 o 
   1   1   5     8445.97    10545.31    314.03 o 
   2   1   5    10597.74    13536.11    961.53 o 
   3   1   5        4.30        2.08     11.53 o 
   4   1   5      588.65      646.47     56.02 o 
   5   1   5     1630.46     1606.10     96.67 o 
   6   1   5       23.13       43.39     29.15 o 
   7   1   5       34.49        5.40     34.25 o 
   8   1   5       46.26       14.23     40.65 o 
   9   1   5       18.63       46.43     42.32 o 
  10   1   5      419.11      392.54     71.25 o 
  11   1   5      241.09      262.76     72.01 o 
 -11   2   5      237.24      317.19     71.40 o 
 -10   2   5      655.21      815.69     91.19 o 
  -8   2   5     1906.44     2362.73    192.16 o 
  -7   2   5     3928.42     4083.96    150.75 o 
  -6   2   5     8727.81     8569.81    327.99 o 
  -5   2   5     7307.01     6956.98    262.46 o 
  -4   2   5     6108.95     5962.44    184.79 o 
  -3   2   5     1738.05     1387.93     49.24 o 
  -2   2   5      451.66      422.47     29.04 o 
  -1   2   5       29.86       40.52     13.35 o 
   0   2   5     4038.40     4604.88    145.52 o 
   1   2   5     1971.90     2200.18    143.18 o 
   2   2   5      286.78      298.39     20.97 o 
   3   2   5     3374.93     3770.50    105.47 o 
   4   2   5     5296.05     5849.33    158.49 o 
   5   2   5     3879.86     4011.98    116.11 o 
   6   2   5     2557.18     2467.70    102.60 o 
   7   2   5     2534.99     2591.07    148.96 o 
   8   2   5     3907.40     3982.44    206.36 o 
   9   2   5     1696.16     1698.89    122.55 o 
  10   2   5     1280.89     1430.65    119.43 o 
  11   2   5     1101.36     1250.25    116.77 o 
 -11   3   5      106.34      121.94     59.07 o 
 -10   3   5      122.78       78.71     51.53 o 
  -9   3   5       95.91      107.10     51.68 o 
  -8   3   5      334.49      303.26     55.49 o 
  -7   3   5       14.41      -21.16     22.66 o 
  -6   3   5      453.32      466.17     42.40 o 
  -4   3   5     4752.37     4533.36    126.57 o 
  -3   3   5     4783.96     4558.14    278.75 o 
  -2   3   5     6073.88     5785.63    259.41 o 
   0   3   5     2220.51     2309.75     76.07 o 
   1   3   5      575.35      586.45     45.44 o 
   2   3   5       27.65       25.05     11.38 o 
   3   3   5      899.05      896.21     45.78 o 
   4   3   5      375.33      344.56     20.50 o 
   5   3   5      331.28      291.49     21.45 o 
   6   3   5      882.46      840.00     55.24 o 
   7   3   5      172.37      155.64     32.81 o 
   8   3   5      229.52      209.19     38.40 o 
   9   3   5       32.80      -21.92     33.80 o 
  10   3   5      242.02      144.24     54.96 o 
  11   3   5        9.44        1.83     46.05 o 
 -10   4   5      830.89     1138.81    110.22 o 
  -9   4   5     1674.83     1882.87    135.19 o 
  -8   4   5     2529.50     2932.77    169.44 o 
  -6   4   5     1470.54     1414.13     98.80 o 
  -4   4   5     2810.87     2463.35     72.33 o 
  -3   4   5     1444.70     1388.87     62.88 o 
  -2   4   5      783.01      685.97     41.35 o 
  -1   4   5      227.03      221.83     31.02 o 
   0   4   5      452.09      484.81     42.70 o 
   1   4   5       37.53       19.03     30.33 o 
   2   4   5      446.52      658.48     72.78 o 
   3   4   5     2253.54     2294.40     88.80 o 
   4   4   5     1311.59     1407.37     65.76 o 
   5   4   5     3434.22     3380.23    127.14 o 
   6   4   5     1962.92     1738.38     82.96 o 
   7   4   5     3199.57     3189.74    177.85 o 
   8   4   5     2476.44     2590.31    114.76 o 
   9   4   5     1595.13     1566.78     85.24 o 
  10   4   5     1369.33     1446.98     86.66 o 
  11   4   5      487.18      582.00     86.70 o 
 -10   5   5      241.28      208.26     62.80 o 
  -9   5   5       25.36       13.85     39.35 o 
  -8   5   5        0.27       11.04     40.65 o 
  -7   5   5       19.13        0.38     31.97 o 
  -6   5   5     1594.57     1612.42    110.30 o 
  -5   5   5        3.68        1.67     25.73 o 
  -4   5   5      742.43      642.83     40.45 o 
  -3   5   5      265.72      256.43     32.46 o 
  -2   5   5       16.03        3.42     12.94 o 
  -1   5   5      242.78      211.29     23.41 o 
   0   5   5      391.76      368.70     46.69 o 
   1   5   5      912.83      776.68     73.93 o 
   2   5   5     2768.81     2738.76    100.64 o 
   3   5   5     2113.67     2116.42     85.68 o 
   4   5   5     5047.43     5144.82    176.62 o 
   5   5   5     4215.59     4364.28    158.29 o 
   6   5   5     2010.16     1946.73     90.14 o 
   7   5   5      390.99      352.40     44.98 o 
   8   5   5      450.41      480.66     50.50 o 
   9   5   5       93.28       80.23     35.50 o 
  10   5   5       12.92      -14.79     30.62 o 
  11   5   5      137.85      138.80     41.40 o 
  -9   6   5      603.07      730.20     88.45 o 
  -8   6   5     1113.45     1276.89    109.92 o 
  -7   6   5      476.70      581.62     74.82 o 
  -6   6   5      132.99      100.55     43.54 o 
  -5   6   5       13.50        9.57     19.29 o 
  -4   6   5      105.63      131.52     42.51 o 
  -3   6   5       39.27       34.63     30.14 o 
  -2   6   5       72.19       47.80     31.89 o 
  -1   6   5      653.81      636.76     37.68 o 
   0   6   5     1257.01     1231.75     56.10 o 
   1   6   5      361.09      338.20     49.36 o 
   2   6   5     1081.90     1071.86     55.19 o 
   3   6   5        9.28        1.63     18.66 o 
   4   6   5      525.79      537.95     43.33 o 
   5   6   5     2971.11     3061.59    135.76 o 
   6   6   5      986.94     1013.83     68.70 o 
   7   6   5     1615.62     1667.79     87.43 o 
   8   6   5     1052.62     1038.15     70.22 o 
   9   6   5     1216.91     1246.99     79.40 o 
  10   6   5     1106.81     1205.62     81.09 o 
  -9   7   5        7.19        0.15     45.14 o 
  -8   7   5        2.20      -44.15     32.58 o 
  -7   7   5      114.10      111.44     50.69 o 
  -6   7   5      668.10      651.57     75.81 o 
  -5   7   5      462.84      548.27     45.01 o 
  -4   7   5      197.17      251.83     39.85 o 
  -3   7   5        2.41      -14.39     28.93 o 
  -2   7   5       14.23       -2.59     28.01 o 
  -1   7   5        7.81       -7.84     21.85 o 
   0   7   5      496.67      432.19     35.05 o 
   1   7   5     2420.05     2418.78     95.12 o 
   2   7   5     2304.51     2118.27     89.34 o 
   3   7   5     1669.76     1611.41     76.59 o 
   4   7   5     2385.23     2430.24    102.69 o 
   5   7   5     1949.27     1995.31     93.21 o 
   6   7   5      724.15      742.74     57.57 o 
   7   7   5     1062.60     1050.18     68.95 o 
   8   7   5       20.70        5.11     31.42 o 
   9   7   5        7.41      -42.06     28.04 o 
  10   7   5        2.66      -25.56     31.66 o 
  -8   8   5      195.45      169.06     56.25 o 
  -7   8   5      278.45      349.31     67.29 o 
  -6   8   5      258.76      171.65     53.21 o 
  -5   8   5      228.43      253.03     37.22 o 
  -4   8   5      109.04      102.95     28.34 o 
  -3   8   5      206.08      301.58     53.13 o 
  -2   8   5       59.95       21.47     30.83 o 
  -1   8   5       40.96       20.63     30.37 o 
   0   8   5       28.06       37.75     31.21 o 
   1   8   5        8.06        1.58     20.15 o 
   2   8   5        0.10      -27.77     18.52 o 
   3   8   5      607.03      584.47     49.16 o 
   4   8   5     1177.45     1269.08     70.94 o 
   6   8   5     2343.58     2735.77    121.92 o 
   7   8   5     1415.91     1645.62     90.85 o 
   8   8   5     1773.76     2002.19    105.13 o 
   9   8   5     1332.53     1522.76    130.85 o 
  -7   9   5       15.72      -16.90     37.60 o 
  -6   9   5        0.85      -23.14     40.27 o 
  -5   9   5       32.94       57.47     30.88 o 
  -4   9   5       38.07       30.29     39.92 o 
  -3   9   5       71.58       82.36     43.16 o 
  -2   9   5      296.10      299.53     55.49 o 
  -1   9   5      172.83      150.79     44.83 o 
   0   9   5      527.29      494.69     61.20 o 
   1   9   5      998.57      959.02     81.29 o 
   2   9   5     2346.26     2396.69    195.17 o 
   3   9   5     1452.96     1525.65     79.64 o 
   4   9   5      781.69      825.94     61.33 o 
   5   9   5     1443.82     1552.35     85.41 o 
   6   9   5     1307.18     1415.12     84.37 o 
   7   9   5      382.97      342.26     51.71 o 
   8   9   5        3.47      -35.21     30.93 o 
  -6  10   5      123.68      111.59     56.33 o 
  -5  10   5      113.87      115.71     38.74 o 
  -4  10   5       80.09      101.03     37.92 o 
  -3  10   5      133.09       73.83     46.05 o 
  -2  10   5        0.18       23.37     38.14 o 
  -1  10   5      105.48      147.37     46.28 o 
   0  10   5        0.62      -28.93     30.07 o 
   1  10   5      215.06      215.64     49.02 o 
   2  10   5      354.64      315.59     56.48 o 
   3  10   5      404.87      515.47     71.25 o 
   4  10   5      747.02      843.70     73.34 o 
   5  10   5      820.69      991.95     71.99 o 
   6  10   5      869.86     1015.68     72.48 o 
   7  10   5      461.18      572.76    113.26 o 
  -5  11   5        1.50      -16.23     29.07 o 
  -4  11   5        0.41      -54.10     36.06 o 
  -3  11   5        0.15      -25.80     32.05 o 
  -2  11   5       48.79       80.38     43.92 o 
  -1  11   5       69.68       37.60     43.69 o 
   0  11   5     1154.44     1184.48     95.91 o 
   1  11   5      722.82      683.77     75.21 o 
   2  11   5     1133.86     1192.17     98.04 o 
   3  11   5     1217.16     1324.39    104.13 o 
   4  11   5      423.02      473.23     70.18 o 
   5  11   5      432.17      487.51     57.62 o 
   6  11   5      166.42      204.76     99.22 o 
  -2  12   5       20.40        9.13     39.35 o 
  -1  12   5        0.39      -19.33     39.96 o 
   0  12   5      274.82      245.25     58.46 o 
   1  12   5       86.86       83.50     43.77 o 
   2  12   5        1.66      -16.06     36.46 o 
   3  12   5       60.47      104.43     46.05 o 
   4  12   5      254.18      278.21     61.05 o 
  -4 -12   6      142.13      187.25     69.80 o 
  -3 -12   6       10.36       72.54     41.71 o 
  -2 -12   6        0.77      -33.64     42.63 o 
   1 -12   6      175.88      324.49     91.57 o 
   2 -12   6      155.06      258.04    101.54 o 
  -6 -11   6       61.79       -3.04     50.16 o 
  -5 -11   6       64.18       63.71     51.91 o 
  -4 -11   6        8.17        3.58     43.39 o 
  -3 -11   6        2.98       54.35     34.48 o 
  -2 -11   6       65.92       86.01     44.45 o 
   0 -11   6       48.56       81.45     54.58 o 
   1 -11   6      393.26      515.47     94.16 o 
   2 -11   6      814.98     1111.48    127.42 o 
  -7 -10   6      115.40       89.13     65.08 o 
  -6 -10   6       18.37       15.38     51.38 o 
  -5 -10   6      132.42      140.51     57.70 o 
  -4 -10   6       84.98       73.45     49.10 o 
  -3 -10   6       68.60       -1.07     46.74 o 
  -1 -10   6       75.17       73.23     47.27 o 
   0 -10   6      451.12      509.16     84.34 o 
   1 -10   6      263.25      440.80     85.86 o 
   2 -10   6       69.13       30.98     52.83 o 
   4 -10   6       67.04        4.87     45.21 o 
   5 -10   6      159.37      176.14     55.87 o 
   6 -10   6      309.35      387.52     70.94 o 
  -8  -9   6      335.55      217.01     68.35 o 
  -7  -9   6      359.18      384.25     82.82 o 
  -6  -9   6      154.60      174.62     59.37 o 
  -5  -9   6      669.10      590.38     88.60 o 
  -3  -9   6      366.19      396.35     74.22 o 
  -2  -9   6      322.09      316.81     61.73 o 
  -1  -9   6      726.09      671.21     78.33 o 
   0  -9   6     2553.42     2491.13    166.01 o 
   1  -9   6     2127.71     2253.64    161.83 o 
   2  -9   6     1483.95     1460.56     99.33 o 
   3  -9   6     2110.03     2158.95    130.31 o 
   4  -9   6     2673.82     2873.47    160.69 o 
   5  -9   6     1881.09     1922.45    128.49 o 
   6  -9   6     1667.47     1723.40    124.45 o 
   7  -9   6      830.40      873.00     91.88 o 
  -9  -8   6      138.13       78.48     58.54 o 
  -8  -8   6      193.64      150.71     63.03 o 
  -7  -8   6      127.90       77.26     52.83 o 
  -6  -8   6        1.99      -36.84     30.75 o 
  -5  -8   6      172.32      135.95     50.16 o 
  -4  -8   6       37.83        4.34     33.49 o 
  -3  -8   6      406.09      487.01     67.36 o 
  -2  -8   6      656.63      638.48     71.93 o 
  -1  -8   6      494.56      475.13     62.57 o 
   0  -8   6     1651.96     1541.55    118.36 o 
   1  -8   6      222.12      248.45     35.57 o 
   2  -8   6       31.42        8.53     28.54 o 
   3  -8   6      214.47      197.98     42.78 o 
   4  -8   6      131.35      119.58     41.87 o 
   5  -8   6        5.86       -5.40     33.42 o 
   6  -8   6      152.24      107.02     47.19 o 
   7  -8   6      286.11      310.64     64.85 o 
   8  -8   6      375.86      396.04     71.63 o 
  -9  -7   6      371.09      382.42     79.32 o 
  -8  -7   6      132.92      110.14     54.12 o 
  -7  -7   6      101.39       52.14     45.44 o 
  -6  -7   6       28.58       14.54     38.06 o 
  -5  -7   6       97.95       54.20     40.72 o 
  -4  -7   6       85.14       64.65     40.27 o 
  -3  -7   6        2.78      -13.56     21.49 o 
  -2  -7   6      106.34      118.74     42.47 o 
  -1  -7   6      969.62      974.01     84.95 o 
   0  -7   6     2914.14     2953.43     79.23 o 
   1  -7   6     2162.62     2182.72     89.00 o 
   2  -7   6     1071.21     1095.42     73.76 o 
   3  -7   6     2318.08     2090.21    114.63 o 
   4  -7   6     2931.41     2663.39    140.44 o 
   5  -7   6     1900.85     1588.67    103.22 o 
   6  -7   6     1953.07     1917.04    122.02 o 
   7  -7   6      722.60      759.13     79.92 o 
   8  -7   6      203.27      216.40     56.63 o 
   9  -7   6       90.79       71.78     46.05 o 
 -10  -6   6       12.25       98.57     47.12 o 
  -9  -6   6      302.90      202.93     66.15 o 
  -8  -6   6      202.25      241.68     65.69 o 
  -7  -6   6      570.18      604.99     85.94 o 
  -6  -6   6      212.55      194.10     52.60 o 
  -5  -6   6       68.31       67.01     27.32 o 
  -4  -6   6        0.86       -7.67     21.96 o 
  -3  -6   6      641.97      662.23     68.96 o 
  -2  -6   6     2575.15     2789.01     97.98 o 
  -1  -6   6     2036.83     2044.47    131.00 o 
   0  -6   6     3859.32     4040.55     99.33 o 
   1  -6   6     5117.26     5105.17    168.55 o 
   2  -6   6     1575.79     1471.45     82.82 o 
   3  -6   6      636.30      478.86     49.17 o 
   4  -6   6        1.67       18.12     23.98 o 
   5  -6   6      125.82      147.21     39.51 o 
   6  -6   6      173.52      110.98     37.07 o 
   7  -6   6      732.33      649.29     72.08 o 
   8  -6   6      513.28      411.34     66.83 o 
   9  -6   6      277.40      259.41     64.78 o 
 -10  -5   6      130.76       54.96     56.18 o 
  -9  -5   6       98.66       72.01     56.48 o 
  -8  -5   6       36.19       -6.01     43.46 o 
  -7  -5   6     1831.06     1887.51    141.88 o 
  -6  -5   6        1.67       -6.23     21.54 o 
  -5  -5   6      317.82      375.33     80.38 o 
  -4  -5   6      835.08      843.61     63.90 o 
  -3  -5   6      485.88      468.16     42.74 o 
  -2  -5   6        7.79        1.62     10.25 o 
  -1  -5   6       25.41       42.02     29.00 o 
   0  -5   6      617.36      593.66     35.17 o 
   1  -5   6     2214.82     2338.21     85.95 o 
   2  -5   6     4692.02     4587.13    196.01 o 
   3  -5   6     4174.37     3631.16    164.87 o 
   4  -5   6     6209.88     5361.79    235.66 o 
   5  -5   6     3397.41     2962.38    150.11 o 
   6  -5   6     2535.80     2147.15    126.13 o 
   7  -5   6     2141.12     1932.12    121.41 o 
   8  -5   6      962.03      957.42     88.15 o 
   9  -5   6      419.51      461.43     75.59 o 
  10  -5   6       37.91      -17.58     45.37 o 
 -11  -4   6       15.01       43.24     53.44 o 
 -10  -4   6      104.77      172.94     63.03 o 
  -9  -4   6       19.26       40.95     38.06 o 
  -8  -4   6      230.22      305.08     65.54 o 
  -7  -4   6       17.07       57.00     27.87 o 
  -6  -4   6       30.90       18.00     26.90 o 
  -5  -4   6       59.17       79.77     16.98 o 
  -4  -4   6       36.30       33.87     12.08 o 
  -3  -4   6     1400.83     1347.49     52.39 o 
  -2  -4   6     7919.29     8762.05    327.12 o 
  -1  -4   6     6924.72     7363.44    223.23 o 
   0  -4   6     9154.90     9852.77    295.34 o 
   1  -4   6     4867.10     4965.54    158.11 o 
   2  -4   6     2665.33     2478.88    113.87 o 
   3  -4   6     1573.20     1445.49     81.22 o 
   4  -4   6      122.07       92.79     29.84 o 
   5  -4   6       12.23      111.74     34.94 o 
   6  -4   6      274.57      219.98     47.88 o 
   7  -4   6      358.80      335.23     57.32 o 
   8  -4   6      395.61      312.92     57.01 o 
   9  -4   6      759.14      664.82     81.52 o 
  10  -4   6      260.51      361.87     74.67 o 
 -11  -3   6      139.62      183.90     71.25 o 
 -10  -3   6      268.78      318.86     76.73 o 
  -9  -3   6       31.91        9.13     46.51 o 
  -8  -3   6        0.45      -51.84     34.56 o 
  -7  -3   6      386.69      415.03     33.04 o 
  -6  -3   6        4.72       10.40     21.44 o 
  -5  -3   6       63.99       46.91     14.60 o 
  -4  -3   6       89.14       87.10     16.34 o 
  -3  -3   6        1.53       -5.06      9.86 o 
  -2  -3   6      127.26      205.82     37.60 o 
  -1  -3   6     8178.56     8870.85    424.97 o 
   0  -3   6     2916.56     3378.02    108.98 o 
   1  -3   6    12701.28    14071.36    697.28 o 
   2  -3   6    11547.83    12803.09    384.39 o 
   3  -3   6    16960.27    17578.96    684.91 o 
   4  -3   6    11644.03    11004.91    443.62 o 
   5  -3   6    12889.22    12441.49    503.75 o 
   6  -3   6     8152.67     7508.79    325.48 o 
   7  -3   6     3275.49     3039.41    164.42 o 
   8  -3   6     1881.11     1803.55    119.89 o 
   9  -3   6      817.90      678.14     82.74 o 
  10  -3   6      136.69       98.65     56.02 o 
  11  -3   6       35.44       28.62     55.19 o 
 -11  -2   6        5.49      -54.27     42.02 o 
 -10  -2   6        3.25      -46.28     49.25 o 
  -9  -2   6        0.89       16.14     38.48 o 
  -8  -2   6        0.63      -19.99     19.86 o 
  -7  -2   6      132.11      136.01     25.19 o 
  -6  -2   6     1912.32     1842.30     65.85 o 
  -5  -2   6     5469.78     5043.75    138.57 o 
  -4  -2   6     5672.60     5257.50    272.74 o 
  -3  -2   6     6542.47     6026.05    185.79 o 
  -2  -2   6    12734.76    12597.38    588.09 o 
  -1  -2   6    20768.39    21315.62    974.16 o 
   0  -2   6     8557.36     8501.49    255.27 o 
   1  -2   6    26456.87    34679.18   1011.94 o 
   2  -2   6     8624.21    10607.50    321.39 o 
   3  -2   6     4950.67     5634.75    237.11 o 
   4  -2   6      161.36       91.88     27.25 o 
   5  -2   6       94.13       79.01     32.88 o 
   6  -2   6        5.07       -3.81     28.09 o 
   7  -2   6     1259.80     1218.58     95.83 o 
   8  -2   6      104.28       81.07     46.43 o 
   9  -2   6      613.91      678.75     81.83 o 
  10  -2   6      193.60      145.69     61.12 o 
  11  -2   6      183.39      195.70     67.14 o 
 -10  -1   6      119.21      107.29     39.41 o 
  -9  -1   6       35.88       27.72     26.75 o 
  -8  -1   6      204.97      217.59     30.51 o 
  -7  -1   6      140.32      121.66     22.82 o 
  -6  -1   6      665.16      611.64     35.78 o 
  -5  -1   6       44.16       12.44     13.46 o 
  -4  -1   6     1186.98     1139.27     48.48 o 
  -3  -1   6      182.64      153.30     13.97 o 
  -2  -1   6     3977.29     3933.50    124.37 o 
  -1  -1   6      622.27      762.47     30.90 o 
   0  -1   6     3939.20     4970.60    154.10 o 
   1  -1   6    11637.38    15955.02    471.54 o 
   2  -1   6    13784.29    18177.74    538.93 o 
   3  -1   6    17005.98    20292.45   1113.04 o 
   4  -1   6     9557.08     8860.12    364.00 o 
   5  -1   6     6530.69     6243.16    272.20 o 
   6  -1   6     4992.48     4871.28    227.06 o 
   7  -1   6     5005.85     4912.16    235.36 o 
   8  -1   6      684.28      641.98     79.16 o 
   9  -1   6       72.65       40.50     45.21 o 
  10  -1   6       60.79      -33.64     47.27 o 
  11  -1   6       48.45       -8.68     51.46 o 
 -11   0   6        0.55        0.84     46.20 o 
 -10   0   6       42.76       57.05     28.68 o 
  -9   0   6       54.45       65.19     28.07 o 
  -8   0   6        0.11      -24.11     19.36 o 
  -7   0   6        3.53      -24.46     16.66 o 
  -6   0   6      179.66       88.89     29.30 o 
  -5   0   6     2511.00     2467.22     77.32 o 
  -4   0   6     4888.36     4539.55    172.94 o 
  -3   0   6    12137.23    11782.13    393.20 o 
  -2   0   6     9703.76    10213.12    353.27 o 
   0   0   6     8498.95    10986.56    326.63 o 
   1   0   6    11314.59    14503.50    430.16 o 
   2   0   6      688.77      796.81     39.73 o 
   3   0   6     3061.95     3858.77    130.07 o 
   4   0   6      211.78      177.97     37.75 o 
   5   0   6      512.79      463.49     55.79 o 
   6   0   6     1091.19     1114.53     86.55 o 
   7   0   6     1709.48     1795.86    117.98 o 
   8   0   6      382.42      269.76     55.64 o 
   9   0   6     1219.48     1195.21    104.97 o 
  10   0   6      247.61      164.42     55.95 o 
  11   0   6       11.35      -12.79     47.73 o 
 -11   1   6      125.39      286.36     68.66 o 
 -10   1   6       68.40       26.71     41.71 o 
  -9   1   6      117.68       87.85     32.34 o 
  -8   1   6        0.47      -19.23     19.56 o 
  -7   1   6       98.53      100.54     24.76 o 
  -6   1   6      305.19      322.29     41.95 o 
  -5   1   6      127.06       64.38     25.23 o 
  -4   1   6       40.03       23.16     11.47 o 
  -3   1   6     2695.87     2547.59     59.43 o 
  -2   1   6     1951.45     2374.52     96.11 o 
  -1   1   6     2026.35     2298.25    175.03 o 
   0   1   6    18063.29    21910.50    639.22 o 
   1   1   6    13644.21    15751.47    587.60 o 
   2   1   6       14.74       22.81     11.65 o 
   3   1   6     3965.34     4195.54    211.95 o 
   4   1   6    17907.43    19652.63    583.35 o 
   5   1   6    15355.58    15924.75    638.79 o 
   6   1   6     5515.72     5566.39    254.69 o 
   7   1   6     2240.15     2088.39    127.57 o 
   8   1   6      562.50      554.90     74.67 o 
   9   1   6      589.16      499.41     75.59 o 
  10   1   6       33.54       68.58     48.34 o 
  11   1   6       72.53       92.10     54.27 o 
 -11   2   6       10.10       21.69     46.66 o 
 -10   2   6       21.13       63.32     33.83 o 
  -9   2   6       64.61       87.27     34.99 o 
  -8   2   6       10.18      -25.44     25.04 o 
  -7   2   6      477.14      448.11     62.04 o 
  -6   2   6      979.82     1007.11     59.39 o 
  -5   2   6     1605.30     1475.71     54.58 o 
  -4   2   6     2579.86     2513.21     87.12 o 
  -3   2   6     2098.60     1970.93     76.02 o 
  -2   2   6    11656.42    12201.42    482.06 o 
  -1   2   6    13980.63    13684.18    796.85 o 
   0   2   6     2745.15     2764.93     94.22 o 
   1   2   6     8634.18     9211.17    684.00 o 
   2   2   6       82.58       74.43     14.22 o 
   3   2   6     5241.39     5490.33    175.16 o 
   4   2   6      392.13      389.94     30.02 o 
   5   2   6       93.20       89.24     20.96 o 
   6   2   6        5.55      -23.09     16.77 o 
   7   2   6      402.85      391.33     58.84 o 
   8   2   6      415.57      538.46     71.09 o 
   9   2   6       36.16       56.25     48.87 o 
  10   2   6      213.19      166.70     56.78 o 
  11   2   6       49.57       17.28     49.40 o 
 -10   3   6       24.94        8.75     45.67 o 
  -9   3   6       13.81       41.69     38.59 o 
  -8   3   6      256.57      354.85     50.24 o 
  -7   3   6       51.61       -1.46     26.52 o 
  -6   3   6      478.48      483.66     56.71 o 
  -5   3   6      895.19      857.77     52.09 o 
  -4   3   6     2102.86     1989.61     77.79 o 
  -3   3   6     1762.21     1780.13    120.84 o 
  -2   3   6      232.02      242.51     33.72 o 
  -1   3   6        7.53        2.34     13.30 o 
   1   3   6     6222.39     7330.40    245.84 o 
   2   3   6    11171.43    12565.82    412.83 o 
   3   3   6     7099.38     7132.75    356.39 o 
   4   3   6     8884.08     8788.69    326.05 o 
   5   3   6     2902.92     2540.70     79.45 o 
   6   3   6     4421.16     4382.20    159.07 o 
   7   3   6     2271.56     2200.43    100.24 o 
   8   3   6      341.01      339.34     62.04 o 
   9   3   6      222.16      208.34     58.08 o 
  10   3   6       99.23       68.05     50.16 o 
  11   3   6        2.01       59.45     51.61 o 
 -10   4   6       15.54       82.21     54.35 o 
  -9   4   6        0.55       -1.60     43.62 o 
  -8   4   6       18.70       27.33     23.08 o 
  -7   4   6      130.86       93.81     72.16 o 
  -6   4   6       22.93       -2.65     24.17 o 
  -5   4   6     1136.34     1179.89     47.35 o 
  -4   4   6     4002.06     3704.24    201.78 o 
  -3   4   6     8050.37     7960.88    253.19 o 
  -2   4   6     8661.79     9240.42    382.53 o 
  -1   4   6    15249.87    15884.38    522.78 o 
   0   4   6    31914.56    32645.06    807.26 o 
   1   4   6    28692.48    29922.89    741.63 o 
   3   4   6     2330.21     2144.28     85.45 o 
   4   4   6     1818.60     1929.96     82.23 o 
   5   4   6      513.27      587.11     45.89 o 
   6   4   6      793.77      676.50     51.40 o 
   7   4   6       49.30        3.83     24.92 o 
   8   4   6        8.90        9.98     27.39 o 
   9   4   6        0.42       -2.51     28.35 o 
  10   4   6        6.37       10.58     44.00 o 
  11   4   6       42.47       66.07     50.69 o 
 -10   5   6       56.28      -15.76     46.74 o 
  -9   5   6      356.01      404.65     75.28 o 
  -8   5   6      605.70      865.01     91.65 o 
  -7   5   6      608.62      621.49    221.20 o 
  -6   5   6      813.44      805.97    171.15 o 
  -5   5   6     2196.93     2268.37     74.17 o 
  -4   5   6     2983.71     2608.17     88.52 o 
  -3   5   6     3248.86     3087.97    116.48 o 
  -2   5   6     1045.11     1080.50     55.59 o 
  -1   5   6       44.77       44.10     10.48 o 
   0   5   6       34.04       -0.91     12.91 o 
   1   5   6      744.91      706.85     32.39 o 
   3   5   6     3664.01     3608.91    129.72 o 
   4   5   6     4170.22     4344.09    154.56 o 
   5   5   6     5038.78     5189.66    215.76 o 
   6   5   6     1216.34     1296.45     71.85 o 
   7   5   6      602.54      559.37     53.36 o 
   8   5   6      452.61      394.34     47.75 o 
   9   5   6      125.83       93.78     37.52 o 
  10   5   6       30.86       27.74     32.90 o 
  -9   6   6       66.94       74.90     53.13 o 
  -8   6   6        6.81      -23.60     46.43 o 
  -7   6   6       64.50       21.77     39.89 o 
  -6   6   6      647.71      709.20     71.70 o 
  -5   6   6     2849.09     2975.30     91.25 o 
  -1   6   6    11677.22    11866.95    485.33 o 
   1   6   6     6238.42     6092.76    199.53 o 
   3   6   6     5357.79     5747.32    195.69 o 
   4   6   6      861.90      903.38     57.31 o 
   5   6   6      463.22      517.95     47.19 o 
   6   6   6        0.54      -23.13     21.75 o 
   7   6   6       92.89       46.25     30.62 o 
   8   6   6       95.23       38.22     33.19 o 
   9   6   6       37.56       11.92     36.19 o 
  10   6   6       49.98       16.40     34.95 o 
  -8   7   6      525.69      652.26     88.30 o 
  -7   7   6      978.07     1239.82    101.39 o 
  -6   7   6     1016.73     1144.14     61.80 o 
  -5   7   6     1867.12     2032.50     83.25 o 
  -3   7   6      429.55      643.05     64.32 o 
  -2   7   6       15.63      -33.00     22.00 o 
  -1   7   6      156.42      149.27     39.73 o 
   0   7   6      318.80      248.07     42.78 o 
   1   7   6      858.29      758.10     47.32 o 
   2   7   6     1289.57     1221.56     63.27 o 
   4   7   6     2334.58     2466.68    105.09 o 
   5   7   6     1762.15     1865.10     90.57 o 
   6   7   6     1278.34     1268.19     74.80 o 
   7   7   6      589.11      600.80     57.66 o 
   8   7   6        3.26       -4.50     26.91 o 
   9   7   6       25.77       49.46     34.03 o 
  10   7   6       22.31       16.89     33.76 o 
  -8   8   6        5.44       31.44     46.05 o 
  -7   8   6       35.95       25.96     42.70 o 
  -6   8   6      201.47      189.80     37.94 o 
  -5   8   6     1416.91     1446.83     70.28 o 
  -3   8   6     4370.71     4532.48    222.57 o 
  -2   8   6     2024.12     2114.95    127.88 o 
  -1   8   6     3129.61     3111.80    161.98 o 
   0   8   6     2893.50     2946.17    155.36 o 
   1   8   6     2523.21     2384.94    135.03 o 
   2   8   6     1016.86      965.66     76.73 o 
   3   8   6      229.53      195.46     35.70 o 
   4   8   6      213.37      184.26     33.38 o 
   5   8   6       44.51       41.27     29.78 o 
   6   8   6        2.43        2.21     29.31 o 
   7   8   6      138.47      219.73     43.52 o 
   8   8   6       70.11       38.74     35.06 o 
   9   8   6       19.75       43.64     34.81 o 
  -7   9   6      297.76      329.52     70.18 o 
  -6   9   6      340.14      323.04     44.72 o 
  -5   9   6      505.73      576.25     53.28 o 
  -4   9   6      358.38      486.44     49.36 o 
  -3   9   6      235.81      268.62     52.14 o 
  -2   9   6      678.04      598.52     66.83 o 
  -1   9   6      580.66      478.63     62.19 o 
   0   9   6     1112.32     1094.43     86.78 o 
   1   9   6     1918.11     1929.38    120.72 o 
   2   9   6     1222.46     1310.68     97.20 o 
   3   9   6     1387.18     1453.11     79.10 o 
   4   9   6      762.85      731.31    147.29 o 
   5   9   6      923.51     1006.68     68.91 o 
   6   9   6      261.22      244.06     46.18 o 
   7   9   6      167.94      154.14     42.38 o 
   8   9   6       31.70      -28.47     32.44 o 
  -6  10   6       79.36      101.59     37.89 o 
  -5  10   6      396.26      440.92     57.62 o 
  -4  10   6     1021.70     1398.96     76.08 o 
  -3  10   6     1172.14     1268.74    100.17 o 
  -2  10   6     2710.33     2739.35    156.96 o 
  -1  10   6     1446.58     1334.28    100.70 o 
   0  10   6     1227.51     1170.47     93.32 o 
   1  10   6     1343.34     1176.87     92.10 o 
   2  10   6      842.04      894.24     83.20 o 
   3  10   6      458.09      368.57     63.71 o 
   4  10   6        2.11      -24.51     39.35 o 
   5  10   6       15.27       16.52     46.01 o 
   6  10   6       15.04      -14.37     29.79 o 
   7  10   6        0.11      -43.79     29.19 o 
  -4  11   6       65.15      102.09     43.24 o 
  -3  11   6      146.23      104.21     49.63 o 
  -2  11   6      195.53      182.15     50.47 o 
  -1  11   6        2.98       -0.15     33.42 o 
   0  11   6      366.86      345.50     61.66 o 
   1  11   6      146.43      169.44     52.22 o 
   2  11   6      124.40       35.62     40.27 o 
   3  11   6      139.70      139.53     51.99 o 
   4  11   6      650.24      704.93     80.15 o 
   5  11   6      177.80      238.10     60.13 o 
   6  11   6       10.32       15.43     53.32 o 
  -2  12   6      453.05      499.19     72.54 o 
  -1  12   6      382.23      297.17     64.85 o 
   0  12   6      996.77      982.39     92.41 o 
   1  12   6      473.47      429.46     70.11 o 
   2  12   6      369.12      466.99     72.54 o 
   3  12   6       59.32       46.74     45.75 o 
   4  12   6       71.99       47.12     42.55 o 
  -3 -12   7      523.92      629.58     99.18 o 
   1 -12   7      810.16     1040.54    122.09 o 
   2 -12   7      592.74     1011.01    151.48 o 
  -6 -11   7      270.59      219.53     74.90 o 
  -5 -11   7      476.38      501.85     95.07 o 
  -4 -11   7      605.90      611.46     86.55 o 
  -3 -11   7      646.44      718.94    100.02 o 
   0 -11   7       14.95       -7.99     45.52 o 
   1 -11   7      133.10      142.57     68.81 o 
   2 -11   7      140.13      139.83     79.92 o 
   3 -11   7      149.39      242.13     99.49 o 
  -7 -10   7      138.46      104.59     59.68 o 
  -6 -10   7       80.85       38.59     50.54 o 
  -5 -10   7      307.14      261.92     75.89 o 
  -3 -10   7     1240.99     1229.01    124.00 o 
  -1 -10   7     2367.52     2244.51    157.49 o 
   0 -10   7     1729.63     1730.55    139.45 o 
   1 -10   7     3190.99     3465.83    225.46 o 
   2 -10   7     1844.72     2141.14    170.28 o 
   3 -10   7     1005.98     1174.28    127.57 o 
   6 -10   7       47.20       26.79     53.82 o 
  -8  -9   7      384.87      358.75     85.40 o 
  -7  -9   7      836.40      799.32    100.25 o 
  -6  -9   7     1227.73     1260.14    123.54 o 
  -5  -9   7     1536.71     1541.25    133.59 o 
  -4  -9   7     1170.00     1030.72    110.60 o 
  -3  -9   7     1768.78     1366.56    121.49 o 
  -2  -9   7     1356.78     1221.70    104.74 o 
  -1  -9   7      975.29      958.86     94.84 o 
   0  -9   7      534.44      495.38     79.32 o 
   1  -9   7       26.52       48.34     51.23 o 
   2  -9   7        9.74       14.77     44.68 o 
   4  -9   7       12.37       26.11     38.14 o 
   5  -9   7       23.50        9.29     38.82 o 
   6  -9   7        1.60      -16.44     45.29 o 
   7  -9   7        8.38      -50.16     43.54 o 
  -9  -8   7      170.55      190.14     77.87 o 
  -8  -8   7       33.46       18.19     47.42 o 
  -7  -8   7       66.45      -12.03     50.69 o 
  -6  -8   7       26.92      -53.74     36.99 o 
  -5  -8   7       13.33      -46.58     39.96 o 
  -4  -8   7      797.42      474.98     69.27 o 
  -3  -8   7      749.51      712.70     77.79 o 
  -2  -8   7     1505.32     1448.31    113.42 o 
  -1  -8   7     1812.95     1669.89    125.14 o 
   0  -8   7      865.21      875.97     87.84 o 
   1  -8   7     2452.45     2516.40    168.22 o 
   2  -8   7     1530.95     1450.51     74.65 o 
   3  -8   7     1337.26     1212.03     85.40 o 
   4  -8   7       23.27        8.45     35.01 o 
   5  -8   7      315.42      240.53     53.36 o 
   6  -8   7       30.36      -27.17     43.24 o 
   7  -8   7       22.24        7.92     42.78 o 
   8  -8   7       36.75        4.41     47.73 o 
  -9  -7   7      113.56      104.13     64.02 o 
  -8  -7   7      490.22      567.54     88.53 o 
  -7  -7   7     1266.28     1359.02    120.72 o 
  -6  -7   7     1872.60     1764.20    136.56 o 
  -5  -7   7     2816.31     2784.80    185.73 o 
  -3  -7   7     3586.71     3597.28    207.04 o 
  -2  -7   7     2169.31     2149.74    142.72 o 
  -1  -7   7     1075.02     1094.05     95.45 o 
   0  -7   7     1110.04     1190.26    102.30 o 
   1  -7   7     1201.06     1217.37     59.97 o 
   2  -7   7      129.19       93.70     25.67 o 
   3  -7   7       89.13       82.74     31.36 o 
   4  -7   7       12.02       61.66     31.59 o 
   5  -7   7       42.95       57.16     35.40 o 
   6  -7   7       46.91       30.83     36.92 o 
   7  -7   7      126.22       91.95     43.69 o 
   8  -7   7      168.30      117.37     53.13 o 
 -10  -6   7      268.58      263.98     72.54 o 
  -9  -6   7      635.11      688.11    102.00 o 
  -8  -6   7      455.95      537.93     86.55 o 
  -7  -6   7      779.01      732.72     92.26 o 
  -6  -6   7        8.14      -17.43     33.87 o 
  -5  -6   7       92.04       54.38     28.99 o 
  -3  -6   7     2309.27     2491.36    152.85 o 
  -2  -6   7     2645.87     2613.30    160.15 o 
  -1  -6   7     1106.08     1028.21     89.59 o 
   0  -6   7     1101.40      968.76     46.59 o 
   1  -6   7     1590.09     1516.47     65.52 o 
   2  -6   7     2417.02     2109.56     85.85 o 
   3  -6   7      416.90      385.46     44.83 o 
   4  -6   7      442.65      411.19     51.23 o 
   5  -6   7       87.70       84.95     35.78 o 
   6  -6   7        4.99        6.62     33.19 o 
   7  -6   7       40.90      107.17     45.59 o 
   8  -6   7       33.44       52.37     44.83 o 
   9  -6   7       24.90      -10.88     43.39 o 
 -10  -5   7       80.18      113.19     47.73 o 
  -9  -5   7      268.13      283.77     72.54 o 
  -8  -5   7      713.71      610.09     81.52 o 
  -7  -5   7     2761.06     2765.31    181.54 o 
  -6  -5   7     4464.23     4358.23    172.87 o 
  -5  -5   7     8576.92     8681.18    552.28 o 
  -4  -5   7     6870.03     6998.49    352.35 o 
  -3  -5   7     5100.57     5102.45    267.71 o 
  -2  -5   7     4002.85     3682.84    204.15 o 
  -1  -5   7     1426.40     1338.92    100.40 o 
   0  -5   7     1968.58     1982.09     73.12 o 
   1  -5   7       78.00       73.82     17.63 o 
   2  -5   7      204.91      228.31     26.57 o 
   3  -5   7        6.78        7.38     21.01 o 
   4  -5   7       90.87      111.44     31.89 o 
   5  -5   7      384.13      423.90     53.36 o 
   6  -5   7      300.57      287.42     49.48 o 
   7  -5   7        0.22      -25.73     31.06 o 
   8  -5   7       66.59       56.25     45.90 o 
   9  -5   7      130.54      173.02     52.75 o 
  10  -5   7      234.41      296.18     69.27 o 
 -10  -4   7      154.04      121.03     62.72 o 
  -9  -4   7      312.87      302.04     70.71 o 
  -8  -4   7      170.30      151.63     52.60 o 
  -7  -4   7     1174.29     1083.78     66.24 o 
  -6  -4   7      582.92      539.79     46.13 o 
  -5  -4   7      604.61      583.05     45.32 o 
  -4  -4   7     2453.71     2393.58     73.26 o 
  -3  -4   7     5324.12     5258.72    271.67 o 
  -2  -4   7     3268.75     2773.45    161.83 o 
  -1  -4   7    22979.06    24362.11   1119.78 o 
   0  -4   7    24071.03    26011.88    761.56 o 
   1  -4   7     8781.91     8853.75    270.44 o 
   2  -4   7     5232.62     5241.68    340.63 o 
   3  -4   7     3144.08     3164.78    146.76 o 
   4  -4   7     1768.43     1505.40     89.06 o 
   5  -4   7      277.56      257.43     45.21 o 
   6  -4   7      230.95      192.73     43.39 o 
   7  -4   7       87.04       68.74     39.28 o 
   8  -4   7       13.31       -5.63     35.09 o 
   9  -4   7      109.04      130.24     52.83 o 
  10  -4   7       95.03       22.38     51.76 o 
 -11  -3   7      439.67      448.26     90.96 o 
 -10  -3   7      750.66      802.52     97.74 o 
  -9  -3   7     1212.65     1476.85    127.65 o 
  -8  -3   7     2743.31     2987.12    129.82 o 
  -7  -3   7     4563.47     4557.26    176.06 o 
  -6  -3   7     8833.59     8730.64    231.64 o 
  -5  -3   7     6251.12     5752.69    156.62 o 
  -3  -3   7    23629.82    22923.76    674.84 o 
  -2  -3   7    16318.52    16414.73    763.70 o 
  -1  -3   7     7702.17     7909.55    386.07 o 
   0  -3   7     3216.19     3512.26    114.14 o 
   1  -3   7      287.47      304.50     26.78 o 
   2  -3   7      232.30      298.93     28.09 o 
   3  -3   7       36.82       34.14     18.95 o 
   4  -3   7       72.53       75.36     27.02 o 
   5  -3   7        4.60       15.07     27.63 o 
   6  -3   7       36.80       31.74     32.88 o 
   7  -3   7       65.39       42.02     38.44 o 
   8  -3   7       27.65      -19.94     37.30 o 
   9  -3   7      277.85      226.99     59.52 o 
  10  -3   7      218.48      155.43     55.26 o 
 -10  -2   7      574.03      624.63     94.01 o 
  -9  -2   7      722.84      726.97     61.49 o 
  -8  -2   7      102.77       62.79     22.93 o 
  -7  -2   7        6.56       -5.64     17.72 o 
  -6  -2   7      152.29      137.21     30.44 o 
  -5  -2   7      938.60      863.00     38.84 o 
  -4  -2   7      657.00      530.27     40.97 o 
  -3  -2   7     7105.94     6793.23    211.57 o 
  -2  -2   7     7020.44     7044.61    345.58 o 
  -1  -2   7     9519.74     9233.02    442.40 o 
   0  -2   7    13845.38    15169.30    458.92 o 
   1  -2   7     8175.92    10473.97    317.30 o 
   2  -2   7     1872.16     1847.26     72.30 o 
   3  -2   7     3353.34     3624.48    126.18 o 
   4  -2   7      476.04      437.68     52.60 o 
   5  -2   7      661.43      607.05     64.55 o 
   6  -2   7     1281.98     1051.88     85.94 o 
   7  -2   7     1880.16     1809.57    119.58 o 
   8  -2   7       38.22       11.27     35.40 o 
   9  -2   7       13.15      -37.60     38.44 o 
  10  -2   7        7.48       15.45     48.03 o 
  11  -2   7        1.09      -59.37     46.36 o 
  -9  -1   7     2437.27     3050.32    111.91 o 
  -8  -1   7     2117.63     2358.96     86.10 o 
  -7  -1   7     5193.22     5598.52    190.61 o 
  -6  -1   7     7966.31     7917.21    212.64 o 
  -5  -1   7    10433.90    10792.56    353.83 o 
  -4  -1   7     7520.59     7129.95    258.52 o 
  -3  -1   7     4316.44     3909.24    126.87 o 
  -2  -1   7     7323.20     6737.89    152.89 o 
  -1  -1   7     5186.76     6493.00    267.63 o 
   0  -1   7     2401.43     2956.25     97.30 o 
   1  -1   7     3970.43     5512.66    242.06 o 
   2  -1   7     1894.49     2478.68     92.14 o 
   3  -1   7      742.76      957.52     49.16 o 
   4  -1   7      230.51      275.42     30.21 o 
   5  -1   7      121.04       75.97     31.97 o 
   6  -1   7      350.06      413.48     58.61 o 
   7  -1   7       50.13       43.62     37.30 o 
   8  -1   7     2674.25     2591.15    151.86 o 
   9  -1   7     1745.68     1559.59    115.62 o 
  10  -1   7      859.02      760.80     95.15 o 
  11  -1   7      503.47      539.60     88.07 o 
 -10   0   7      386.93      483.82     56.94 o 
  -9   0   7     2321.25     2520.66    151.78 o 
  -8   0   7      140.02      159.95     28.44 o 
  -7   0   7        2.38      -12.14     17.36 o 
  -6   0   7        0.50       -7.88     14.84 o 
  -5   0   7      465.33      413.74     28.64 o 
  -4   0   7     3993.19     3998.07    131.46 o 
  -3   0   7     6178.50     6132.50    166.78 o 
  -2   0   7       12.38        0.73     10.69 o 
  -1   0   7      135.11      151.85     16.28 o 
   0   0   7     1133.48     1268.43     50.33 o 
   1   0   7      385.86      397.77     28.55 o 
   2   0   7      101.46      112.02     19.49 o 
   3   0   7      199.73      162.15     22.50 o 
   4   0   7     2772.43     3336.51    119.94 o 
   5   0   7     3097.68     3068.85    114.42 o 
   6   0   7     3576.98     3424.65    175.30 o 
   7   0   7     1599.99     1340.37     99.11 o 
   8   0   7     1191.48     1132.49     98.04 o 
   9   0   7      268.30      281.26     61.73 o 
  10   0   7       25.56       -8.83     43.31 o 
  11   0   7        1.92      -47.35     49.55 o 
 -11   1   7       32.25       87.92     63.86 o 
 -10   1   7      274.11      231.83     47.23 o 
  -9   1   7      358.55      518.92     54.45 o 
  -8   1   7     1995.11     2264.03    102.70 o 
  -7   1   7     3155.61     3216.39    103.60 o 
  -6   1   7     8668.40     8882.21    238.27 o 
  -5   1   7     5404.60     5227.86    145.78 o 
  -4   1   7     6464.44     6355.33    170.00 o 
  -3   1   7     3136.48     2934.16    119.99 o 
  -2   1   7      794.76      802.28     40.71 o 
  -1   1   7      119.12      144.61     17.48 o 
   0   1   7     2337.59     2820.99     95.39 o 
   1   1   7      381.74      513.51     47.57 o 
   2   1   7      737.31      854.18     42.21 o 
   3   1   7      601.52      562.10     36.68 o 
   4   1   7       22.80       22.30     18.98 o 
   5   1   7      690.83      699.44     45.20 o 
   6   1   7      969.93      943.12     55.59 o 
   7   1   7      912.93      889.52     87.00 o 
   8   1   7      700.99      637.42     76.12 o 
   9   1   7     1194.49     1099.53     99.94 o 
  10   1   7     2354.51     2572.81    167.92 o 
  11   1   7      644.20      790.64    102.46 o 
 -10   2   7      256.24      188.97     39.15 o 
  -9   2   7      605.80      637.11     80.76 o 
  -8   2   7     1445.80     1400.07     77.51 o 
  -7   2   7      717.64      733.71     53.69 o 
  -6   2   7      133.72      134.57     29.33 o 
  -5   2   7        1.95      -14.45     12.87 o 
  -4   2   7      610.89      572.40     24.43 o 
  -3   2   7     4197.01     4391.38    170.70 o 
  -2   2   7     5391.37     5535.89    147.11 o 
  -1   2   7     1131.31     1147.76     71.82 o 
   0   2   7      417.50      570.89     48.34 o 
   1   2   7      403.97      406.63     28.07 o 
   2   2   7      703.43      746.92     38.45 o 
   3   2   7     6913.74     6827.49    215.09 o 
   4   2   7     1758.92     1656.23     69.38 o 
   5   2   7     4116.06     4205.70    145.48 o 
   6   2   7     1606.09     1558.83    104.82 o 
   7   2   7     1152.78     1215.16     95.53 o 
   8   2   7      527.78      519.20     70.56 o 
   9   2   7      121.30      105.80     54.27 o 
  10   2   7      242.70      394.14     75.97 o 
  11   2   7       14.08       55.87     50.47 o 
 -10   3   7      256.50      332.26     50.46 o 
  -9   3   7      504.49      590.45     81.22 o 
  -7   3   7      766.59      818.81     57.51 o 
  -6   3   7     6441.82     6521.51    220.59 o 
  -5   3   7     4510.66     4447.54    116.51 o 
  -4   3   7     5487.88     5103.47    128.08 o 
  -2   3   7     2279.71     2307.29     86.91 o 
  -1   3   7     4266.77     4412.61    146.01 o 
   0   3   7       91.87       85.45     16.79 o 
   1   3   7       34.72       23.05     24.66 o 
   2   3   7     1049.10     1037.53     62.04 o 
   3   3   7      758.11      714.85     51.68 o 
   4   3   7     2383.47     2365.61    132.14 o 
   5   3   7      486.05      514.41     58.46 o 
   6   3   7      174.75      187.56     43.69 o 
   7   3   7     1412.67     1430.19    106.41 o 
   8   3   7     1236.28     1307.64    102.53 o 
   9   3   7     1310.44     1222.08    102.76 o 
  10   3   7      895.52      857.55     93.47 o 
  11   3   7     1105.33     1182.58    110.22 o 
 -10   4   7      668.11      838.29     96.52 o 
  -9   4   7      606.22      756.01     86.78 o 
  -8   4   7      550.14      657.89     79.92 o 
  -7   4   7       46.69       29.08     20.14 o 
  -6   4   7       91.98       89.92     44.38 o 
  -5   4   7       16.33       -4.96     16.27 o 
  -4   4   7      194.19      180.18     22.95 o 
  -3   4   7      118.44       86.56     27.94 o 
  -2   4   7      288.53      267.40     28.66 o 
  -1   4   7       41.64       38.52     16.88 o 
   0   4   7      865.85      952.38     48.52 o 
   1   4   7       25.66       16.84     16.14 o 
   2   4   7      315.30      335.76     22.84 o 
   3   4   7      851.75      794.38     34.41 o 
   4   4   7     1284.69     1216.23     61.64 o 
   5   4   7     2203.54     2157.03     93.07 o 
   6   4   7      192.57      143.03     32.58 o 
   7   4   7      409.96      405.70     47.31 o 
   8   4   7       78.37       16.82     40.11 o 
   9   4   7       83.12       62.49     43.16 o 
  10   4   7       14.20      -25.35     43.62 o 
  11   4   7       16.70       43.46     46.74 o 
  -9   5   7      952.73     1166.06    107.40 o 
  -8   5   7     2102.72     2331.61    112.87 o 
  -7   5   7     1405.32     1520.71    138.23 o 
  -6   5   7     2743.28     3128.30    129.09 o 
  -4   5   7     2919.57     2850.33    172.03 o 
  -2   5   7     2014.99     2099.95    124.61 o 
  -1   5   7     1513.19     1560.75     69.25 o 
   0   5   7      635.76      705.94     44.37 o 
   1   5   7       95.33       98.37     16.73 o 
   2   5   7       18.07       -0.01     12.43 o 
   3   5   7       62.55       43.29     14.27 o 
   4   5   7      871.29      877.48     55.11 o 
   5   5   7     1267.32     1236.59     85.56 o 
   6   5   7     3085.01     3066.69    124.94 o 
   7   5   7     1224.45     1217.96    212.45 o 
   8   5   7     1174.94     1107.16     71.10 o 
   9   5   7     1081.22     1048.41     72.39 o 
  10   5   7     1155.22     1138.20    109.31 o 
  -9   6   7      409.08      490.05     83.50 o 
  -8   6   7      469.75      564.65     78.71 o 
  -7   6   7       87.21       67.14     39.20 o 
  -6   6   7      129.46      102.47     24.45 o 
  -5   6   7      517.66      497.84     36.19 o 
  -4   6   7      552.62      510.83     71.09 o 
  -3   6   7       59.08       37.76     22.07 o 
  -2   6   7      137.65      163.73     39.89 o 
  -1   6   7      202.63      187.25     37.91 o 
   0   6   7      165.86      176.64     23.15 o 
   1   6   7      748.49      700.95     35.67 o 
   3   6   7     2460.04     2639.39    120.46 o 
   4   6   7     2198.98     2244.97     96.52 o 
   5   6   7     2929.10     2882.19    119.02 o 
   6   6   7     2278.96     2192.03    101.86 o 
   7   6   7      670.51      621.69     54.52 o 
   8   6   7      479.16      375.65     50.97 o 
   9   6   7      168.85      179.89     47.69 o 
  10   6   7        0.33      -13.39     29.81 o 
  -8   7   7      742.38     1011.23    101.24 o 
  -7   7   7      705.11      730.20     84.64 o 
  -6   7   7      724.67      729.36     53.24 o 
  -5   7   7     1581.57     1673.06    111.44 o 
  -4   7   7        5.32       22.23     31.44 o 
  -3   7   7      689.36      627.41     50.18 o 
  -2   7   7        4.62      -28.61     19.07 o 
  -1   7   7      261.86      225.46     46.51 o 
   0   7   7      303.37      279.89     45.59 o 
   1   7   7      944.50      972.26     78.86 o 
   2   7   7      209.35      199.81     30.84 o 
   3   7   7      480.40      524.26     45.58 o 
   4   7   7        6.01      -26.49     21.02 o 
   5   7   7        9.50      -12.68     27.63 o 
   6   7   7      292.35      286.06     84.11 o 
   7   7   7      694.54      739.00     62.87 o 
   8   7   7     1123.55     1099.13     91.15 o 
   9   7   7      699.13      610.71     64.75 o 
  -8   8   7       18.91       48.49     47.65 o 
  -7   8   7       51.67       38.29     40.50 o 
  -6   8   7        9.90       23.15     26.42 o 
  -5   8   7      126.86      175.52     31.81 o 
  -3   8   7      311.97      331.27     58.84 o 
  -2   8   7       59.38        7.54     31.74 o 
  -1   8   7      113.60       68.81     34.86 o 
   0   8   7        1.18      -39.85     26.57 o 
   1   8   7      149.72      134.43     41.48 o 
   2   8   7     1223.09     1202.14     92.56 o 
   3   8   7      366.01      383.76     42.97 o 
   4   8   7     1138.00     1180.31     69.87 o 
   5   8   7     1973.00     2078.04    100.77 o 
   6   8   7     2686.16     2918.77    128.23 o 
   7   8   7      955.58     1016.38     74.14 o 
   8   8   7      195.43      202.09     44.47 o 
   9   8   7        7.34       -8.19     32.18 o 
  -7   9   7      126.20      135.57     58.76 o 
  -6   9   7      208.67      207.91     37.34 o 
  -5   9   7      453.35      436.31     49.38 o 
  -3   9   7       20.37      -17.58     35.40 o 
  -2   9   7      319.45      305.54     54.58 o 
  -1   9   7        0.93      -22.99     28.39 o 
   0   9   7      158.63      181.09     45.21 o 
   1   9   7      114.77      148.81     43.77 o 
   2   9   7      159.52      124.15     40.27 o 
   3   9   7       60.86       61.20     39.66 o 
   4   9   7       20.48        4.22     29.14 o 
   5   9   7       86.46       59.93     31.66 o 
   6   9   7      430.40      519.91     63.14 o 
   7   9   7      329.20      382.00     52.66 o 
   8   9   7      323.81      411.99     57.12 o 
  -5  10   7        5.19      -32.12     27.29 o 
  -4  10   7        2.75       11.50     27.47 o 
  -3  10   7        1.08      -36.77     30.83 o 
  -2  10   7       21.21       11.57     35.32 o 
  -1  10   7      263.89      307.75     58.00 o 
   0  10   7      371.59      421.39     63.94 o 
   1  10   7      626.22      613.44     69.50 o 
   2  10   7      825.45      745.35     75.81 o 
   3  10   7      956.93     1005.37     92.03 o 
   4  10   7     1454.72     1548.25    114.56 o 
   5  10   7      434.75      494.96     57.20 o 
   6  10   7      499.47      640.92     65.11 o 
   7  10   7      382.27      428.65     64.51 o 
  -4  11   7        0.53      -11.32     48.56 o 
  -3  11   7        0.71      -25.35     40.04 o 
  -2  11   7        5.63      -38.06     36.77 o 
  -1  11   7       84.36       69.57     41.64 o 
   0  11   7       80.25       88.37     44.53 o 
   1  11   7       29.31       78.48     43.08 o 
   2  11   7        0.15       40.04     36.99 o 
   3  11   7       31.29       55.41     43.84 o 
   4  11   7      477.82      514.87     76.88 o 
   5  11   7      767.03      899.80     93.17 o 
   6  11   7      300.69      298.61     69.72 o 
  -2  12   7      135.97      113.57     48.79 o 
  -1  12   7      200.51      180.93     57.47 o 
   0  12   7      183.38      181.09     55.87 o 
   1  12   7      627.53      693.67     77.34 o 
   2  12   7      955.90      985.58     95.53 o 
   3  12   7     1032.51     1170.40    104.21 o 
   4  12   7      991.94     1200.92    108.16 o 
  -3 -12   8        7.77       90.35     38.90 o 
  -2 -12   8       57.88      179.49     62.42 o 
   0 -12   8       91.01      107.63     62.42 o 
   1 -12   8       14.17      -12.79     61.58 o 
  -5 -11   8      209.17      253.78     79.24 o 
  -4 -11   8      209.59       99.26     41.18 o 
  -3 -11   8      228.05      259.41     75.89 o 
  -1 -11   8        3.96      -23.75     39.58 o 
   0 -11   8       96.08       99.56     58.15 o 
   1 -11   8      608.62      732.56    114.25 o 
   2 -11   8      346.97      371.69    100.86 o 
   3 -11   8      184.95      277.91     87.76 o 
   4 -11   8      142.50      190.52     97.96 o 
  -7 -10   8      121.41       64.24     59.45 o 
  -6 -10   8      111.48      121.03     65.92 o 
  -5 -10   8       94.56       79.32     54.81 o 
  -4 -10   8       16.98      -24.13     47.04 o 
  -3 -10   8       16.18       14.31     29.61 o 
  -2 -10   8       58.41        8.98     43.62 o 
  -1 -10   8       31.75       17.28     46.13 o 
   0 -10   8        2.82      -34.79     43.69 o 
   1 -10   8        2.41       17.58     53.05 o 
   2 -10   8      588.66      737.36    112.20 o 
   3 -10   8      919.45     1059.72    120.27 o 
   4 -10   8      816.76      859.76    113.64 o 
  -8  -9   8       19.67      -50.47     43.92 o 
  -7  -9   8       40.70      -30.60     46.89 o 
  -6  -9   8      132.08      141.50     57.09 o 
  -5  -9   8       18.90      -14.39     48.56 o 
  -4  -9   8        3.25       -2.82     35.62 o 
  -3  -9   8       14.08       -6.93     38.82 o 
  -2  -9   8       71.20       36.23     44.91 o 
  -1  -9   8      200.77      158.10     58.61 o 
   0  -9   8      677.50      704.48     85.71 o 
   1  -9   8      955.96      868.74     96.82 o 
   2  -9   8      744.37      817.51    100.78 o 
   3  -9   8      560.22      736.83    108.01 o 
   5  -9   8       76.18       68.89     43.84 o 
   6  -9   8        7.28      -33.42     40.88 o 
   7  -9   8        5.23       -7.69     45.75 o 
  -8  -8   8      418.27      449.40     89.06 o 
  -7  -8   8      180.25      191.13     62.72 o 
  -6  -8   8       14.32      -19.49     39.89 o 
  -5  -8   8        0.97       16.97     40.57 o 
  -4  -8   8        3.19      -17.56     25.27 o 
  -3  -8   8      198.33      286.28     60.51 o 
  -2  -8   8      101.22       80.00     43.77 o 
  -1  -8   8      523.88      478.02     77.64 o 
   0  -8   8      919.18      849.33     93.47 o 
   1  -8   8     1133.80     1134.39    109.99 o 
   2  -8   8     2162.23     2192.82    158.86 o 
   3  -8   8     1140.73     1056.07     63.70 o 
   4  -8   8     3814.50     3489.12    177.13 o 
   5  -8   8     2704.35     2591.53    148.51 o 
   6  -8   8     2545.85     2481.92    149.57 o 
   7  -8   8     2164.52     2273.13    145.61 o 
  -9  -7   8        0.18      -55.87     50.16 o 
  -8  -7   8      145.11       95.07     57.39 o 
  -7  -7   8      266.19      240.23     68.89 o 
  -6  -7   8       88.78       43.92     46.74 o 
  -5  -7   8        7.28       -6.93     34.48 o 
  -4  -7   8       46.07       33.12     30.49 o 
  -3  -7   8      712.63      743.91     82.36 o 
  -2  -7   8      691.74      635.59     73.30 o 
  -1  -7   8     1514.34     1469.85    116.39 o 
   0  -7   8     2744.49     2714.92    173.93 o 
   1  -7   8     3951.74     3789.10    225.08 o 
   2  -7   8     2624.50     2388.89     97.52 o 
   3  -7   8      158.23      143.05     30.22 o 
   4  -7   8     1942.91     1764.27    107.02 o 
   5  -7   8      393.54      387.82     56.40 o 
   6  -7   8        0.06        9.90     36.31 o 
   7  -7   8       81.75       86.24     46.28 o 
   8  -7   8      374.41      383.10     70.56 o 
 -10  -6   8      255.01      247.99     78.63 o 
  -9  -6   8      421.69      426.34     80.53 o 
  -8  -6   8      591.04      560.54     81.68 o 
  -7  -6   8      832.79      778.08     90.35 o 
  -6  -6   8      565.17      514.18     73.45 o 
  -5  -6   8       22.85       -5.17     24.59 o 
  -4  -6   8       24.35        1.42     27.93 o 
  -3  -6   8      138.27      138.92     46.13 o 
  -2  -6   8       26.88       23.52     33.34 o 
  -1  -6   8      139.15      130.77     45.98 o 
   0  -6   8      246.02      244.57     53.82 o 
   1  -6   8      332.17      329.98     31.22 o 
   2  -6   8     2646.73     2430.92    103.52 o 
   3  -6   8     4690.03     4527.42    159.06 o 
   4  -6   8     3403.44     3119.56    156.20 o 
   5  -6   8     3411.96     3055.70    157.79 o 
   6  -6   8     3356.41     2826.97    154.06 o 
   7  -6   8     2598.81     2421.10    144.70 o 
   8  -6   8     1063.62     1108.13     99.11 o 
   9  -6   8      462.29      408.15     71.32 o 
 -10  -5   8        0.25       75.13     39.89 o 
  -9  -5   8        7.54       -7.92     48.56 o 
  -8  -5   8      176.74      181.01     55.11 o 
  -7  -5   8        0.89      -10.88     41.03 o 
  -6  -5   8        3.03       -2.42     23.89 o 
  -5  -5   8      467.35      468.76     47.59 o 
  -4  -5   8      499.36      459.55     77.18 o 
  -3  -5   8       51.83       76.42     35.70 o 
  -2  -5   8       79.65      102.68     39.58 o 
  -1  -5   8     3427.66     3474.73    199.13 o 
   0  -5   8     2416.10     2533.30    158.33 o 
   1  -5   8     4393.74     4677.40    190.33 o 
   2  -5   8     2690.64     2718.23    101.33 o 
   3  -5   8     1762.58     1596.36     79.51 o 
   4  -5   8      852.99      720.61     61.05 o 
   5  -5   8      356.96      327.99     47.65 o 
   6  -5   8      220.53      208.79     47.04 o 
   7  -5   8       17.84      -23.06     35.09 o 
   8  -5   8       66.98       12.86     37.22 o 
   9  -5   8      117.72      122.63     54.88 o 
 -10  -4   8      350.76      365.37     79.85 o 
  -9  -4   8      378.75      410.74     78.48 o 
  -8  -4   8      322.18      247.31     59.52 o 
  -7  -4   8       62.21       42.30     27.83 o 
  -6  -4   8      713.14      663.71     51.88 o 
  -5  -4   8       24.08       25.11     24.03 o 
  -4  -4   8      154.36      160.44     30.85 o 
  -3  -4   8      478.38      489.67     63.33 o 
  -2  -4   8       80.87      108.77     39.96 o 
  -1  -4   8      389.94      394.45     58.99 o 
   0  -4   8     3924.38     4661.19    250.51 o 
   1  -4   8     1136.48     1334.74    102.11 o 
   2  -4   8     2305.25     2450.49    160.19 o 
   3  -4   8     2717.46     2719.10    123.92 o 
   4  -4   8     4767.19     4708.31    210.92 o 
   5  -4   8     5305.73     4950.29    225.77 o 
   6  -4   8      425.17      432.96     58.84 o 
   7  -4   8     2307.95     2108.18    130.16 o 
   8  -4   8     1052.35     1007.81     92.18 o 
   9  -4   8      721.89      696.71     83.12 o 
  10  -4   8      150.27       71.78     54.04 o 
 -10  -3   8        6.23       -8.37     48.03 o 
  -9  -3   8       97.78       51.38     37.45 o 
  -8  -3   8      729.86      709.44     57.13 o 
  -7  -3   8      739.36      788.69     56.67 o 
  -6  -3   8      199.74      182.54     31.94 o 
  -5  -3   8        1.08       21.74     20.93 o 
  -4  -3   8       44.44       43.38     21.60 o 
  -3  -3   8       56.30      114.86     36.16 o 
  -2  -3   8     1779.69     1810.55    119.13 o 
  -1  -3   8     7953.73     8479.98    415.53 o 
   0  -3   8    11596.86    12605.57    376.59 o 
   1  -3   8     7737.24     9519.26    326.66 o 
   2  -3   8     5432.02     6289.68    202.64 o 
   3  -3   8     6030.49     6835.78    220.77 o 
   4  -3   8     1138.22     1083.08     81.48 o 
   5  -3   8      546.52      443.62     55.11 o 
   6  -3   8       54.37       -9.97     31.28 o 
   7  -3   8       31.11      -17.51     35.32 o 
   8  -3   8       31.21      -26.95     33.49 o 
   9  -3   8       55.65       62.26     43.24 o 
  10  -3   8      198.76      133.89     54.50 o 
  -9  -2   8      391.78      502.41     57.28 o 
  -8  -2   8       46.54       36.53     27.29 o 
  -7  -2   8        3.24        8.63     23.65 o 
  -6  -2   8      470.09      437.89     32.34 o 
  -5  -2   8      746.71      737.02     36.70 o 
  -4  -2   8       43.64       16.47     14.72 o 
  -3  -2   8      154.93      102.43     56.14 o 
  -2  -2   8        1.51       -3.73     28.39 o 
  -1  -2   8      207.31      147.97     40.72 o 
   0  -2   8     1038.70     1293.99     51.61 o 
   1  -2   8      525.32      682.35     38.65 o 
   2  -2   8    13199.66    17166.57    513.27 o 
   3  -2   8    14985.51    19180.11    574.71 o 
   4  -2   8     8525.14     9747.33    305.34 o 
   5  -2   8     7167.30     7224.03    311.63 o 
   6  -2   8     3994.58     3797.86    188.62 o 
   7  -2   8     5646.48     5323.96    252.79 o 
   8  -2   8     1486.24     1293.25    103.60 o 
   9  -2   8      706.41      650.13     77.18 o 
  10  -2   8      504.10      545.24     83.27 o 
  -9  -1   8      164.71      280.34     68.13 o 
  -8  -1   8      120.52      156.74     29.00 o 
  -7  -1   8        0.79       12.69     19.25 o 
  -6  -1   8       84.77       77.62     21.12 o 
  -5  -1   8      360.15      429.53     51.13 o 
  -4  -1   8     5702.87     5525.57    187.68 o 
  -3  -1   8     3752.58     3875.87    132.85 o 
  -2  -1   8    14182.37    14807.41    691.46 o 
  -1  -1   8    17198.29    21943.85    642.47 o 
   0  -1   8    30521.45    38217.36   1111.45 o 
   1  -1   8    32307.91    42304.72   1232.30 o 
   2  -1   8    30179.30    41365.54   1207.73 o 
   3  -1   8    10980.42    13061.44    398.34 o 
   4  -1   8     5875.47     6675.85    216.61 o 
   5  -1   8     3874.53     3724.35    315.66 o 
   6  -1   8     1272.37     1139.27     87.31 o 
   7  -1   8       66.88       36.77     38.82 o 
   8  -1   8       50.84       23.44     43.92 o 
   9  -1   8        2.87      -56.86     37.91 o 
  10  -1   8       51.06       25.80     48.18 o 
  11  -1   8       71.65        5.86     44.91 o 
 -10   0   8       89.78      113.49     55.41 o 
  -9   0   8       89.40      129.23     37.43 o 
  -8   0   8      344.18      365.72     44.99 o 
  -7   0   8       41.58       26.02     17.64 o 
  -6   0   8      436.27      481.08     34.27 o 
  -5   0   8     1713.68     1660.16     59.79 o 
  -4   0   8     4935.65     5045.67    138.29 o 
  -3   0   8     2856.63     2544.24     81.52 o 
  -2   0   8      908.03      967.35     44.15 o 
  -1   0   8     1418.32     1635.72    197.79 o 
   0   0   8     1826.89     2297.28     82.18 o 
   1   0   8     2579.67     3527.95    118.58 o 
   2   0   8      628.53      589.90     37.06 o 
   3   0   8     3106.85     3647.19    251.72 o 
   4   0   8     8557.74     9175.56    289.54 o 
   5   0   8    12200.87    13406.34    704.13 o 
   6   0   8     5813.29     5922.92    200.94 o 
   7   0   8     3697.28     3722.12    193.49 o 
   8   0   8     3299.19     3072.22    174.16 o 
   9   0   8      162.32      136.33     52.22 o 
  10   0   8      122.61      111.51     52.60 o 
  11   0   8        3.15       -9.51     45.90 o 
 -10   1   8       12.78       15.30     31.34 o 
  -9   1   8        4.86      -12.73     27.57 o 
  -8   1   8      216.96      256.61     40.99 o 
  -7   1   8        0.05       -9.73     22.36 o 
  -6   1   8       74.98       62.52     21.08 o 
  -5   1   8      714.61      754.09     47.71 o 
  -4   1   8     4593.27     4637.07    109.02 o 
  -3   1   8      627.12      483.12     31.68 o 
  -2   1   8    15653.54    16186.11    482.64 o 
  -1   1   8    11554.77    13134.55    505.54 o 
   0   1   8    10836.07    12729.59    380.57 o 
   1   1   8    15933.76    19919.31    588.73 o 
   2   1   8    14256.26    16918.08    502.54 o 
   3   1   8     3972.84     3849.68    132.45 o 
   4   1   8    13651.88    15006.92    456.33 o 
   5   1   8     2941.42     2923.25    126.59 o 
   6   1   8     1146.65     1427.05    237.91 o 
   7   1   8        4.31       26.18     38.44 o 
   8   1   8       58.46       50.77     42.47 o 
   9   1   8      463.49      391.33     70.26 o 
  10   1   8      393.93      398.10     79.16 o 
  11   1   8       64.04       59.37     58.92 o 
 -10   2   8        3.55      -10.96     31.78 o 
  -9   2   8       17.46       -3.13     28.87 o 
  -8   2   8       10.90      -22.35     25.00 o 
  -7   2   8      121.60       91.00     32.40 o 
  -6   2   8      694.66      685.78     69.08 o 
  -4   2   8      963.20      880.38     30.73 o 
  -3   2   8      364.37      283.42     22.60 o 
  -2   2   8      525.87      564.77     44.95 o 
  -1   2   8      727.38      740.36     71.51 o 
   0   2   8     2570.92     3054.72    184.66 o 
   1   2   8     3240.19     3525.06    303.75 o 
   2   2   8     2095.71     2034.08    107.44 o 
   3   2   8     4195.06     3928.75    133.92 o 
   4   2   8       88.52       47.84     21.69 o 
   5   2   8     4949.40     5001.15    170.43 o 
   6   2   8     3795.89     3621.72    185.50 o 
   7   2   8     1860.74     1788.56    119.35 o 
   8   2   8     1538.33     1325.15    104.97 o 
   9   2   8       90.77       29.00     47.12 o 
  10   2   8      245.02      227.97     68.58 o 
  11   2   8        7.41        5.94     50.47 o 
 -10   3   8       11.50       95.55     50.62 o 
  -9   3   8        0.77       11.59     38.29 o 
  -8   3   8       23.31       54.15     32.00 o 
  -7   3   8       31.63       -9.50     30.68 o 
  -6   3   8       93.26       73.60     29.47 o 
  -5   3   8      222.17      253.44     34.39 o 
  -4   3   8     1442.99     1350.33     48.25 o 
  -3   3   8     2063.53     2034.35    119.35 o 
  -2   3   8     2652.76     2687.42    138.76 o 
  -1   3   8     7193.55     7632.01    504.74 o 
   0   3   8     8959.16     9182.24    675.40 o 
   1   3   8    14125.08    14388.05    791.75 o 
   2   3   8     5175.18     5412.02    175.42 o 
   3   3   8      105.20       81.35     18.17 o 
   4   3   8       88.58       50.91     17.33 o 
   5   3   8      452.93      389.57     55.57 o 
   6   3   8      206.28      187.18     45.67 o 
   7   3   8       25.29       53.36     39.81 o 
   8   3   8      113.87      141.50     51.76 o 
   9   3   8       67.98       74.06     48.64 o 
  10   3   8       16.89       13.93     49.63 o 
  11   3   8      168.46      143.10     63.41 o 
 -10   4   8       43.82       74.52     51.61 o 
  -9   4   8        9.91       37.39     27.99 o 
  -8   4   8        0.16       -9.37     24.62 o 
  -7   4   8        2.65      -42.38     34.60 o 
  -5   4   8      945.84      946.93     43.09 o 
  -4   4   8      455.83      398.63     65.54 o 
  -3   4   8      450.41      439.34     37.43 o 
  -2   4   8       11.54       11.44     16.06 o 
  -1   4   8       29.83       29.21     16.18 o 
   0   4   8      742.01      729.71     41.93 o 
   1   4   8     5949.75     6037.26    261.70 o 
   2   4   8     2804.17     2760.64    100.35 o 
   3   4   8     7120.08     7208.81    236.25 o 
   4   4   8     4714.42     4694.32    165.84 o 
   5   4   8     3756.13     3630.96    137.39 o 
   6   4   8     1342.38     1293.02     97.13 o 
   7   4   8      396.44      364.76     61.88 o 
   8   4   8      408.05      376.03     68.96 o 
   9   4   8      135.81       57.24     50.62 o 
  10   4   8        0.13       30.14     48.87 o 
  -9   5   8       36.03      121.56     55.72 o 
  -8   5   8       25.53       62.01     30.58 o 
  -7   5   8       16.59      -11.43     29.37 o 
  -6   5   8     1122.31     1023.11     86.62 o 
  -5   5   8      114.37      185.68     26.97 o 
  -4   5   8      582.32      620.55     47.05 o 
  -3   5   8     2246.26     2303.25     95.89 o 
  -2   5   8     5191.64     5021.83    171.63 o 
  -1   5   8    10948.27    11097.32    456.75 o 
   0   5   8     7117.51     6889.57    222.86 o 
   1   5   8    11048.66    11521.37    320.04 o 
   2   5   8     7716.87     7986.10    212.02 o 
   3   5   8     5930.95     6176.94    207.63 o 
   4   5   8     2299.48     2305.09     97.62 o 
   5   5   8      464.40      471.66     52.79 o 
   6   5   8      135.37      119.28     31.76 o 
   7   5   8       97.04       61.20     28.04 o 
   8   5   8        1.61      -30.47     26.21 o 
   9   5   8        0.92       40.95     43.84 o 
  10   5   8       12.18      -36.31     42.70 o 
  -9   6   8        0.69      -51.99     46.43 o 
  -8   6   8      154.69      126.66     56.10 o 
  -7   6   8      584.48      623.72     74.90 o 
  -6   6   8      817.93      864.13     57.17 o 
  -5   6   8      995.26     1128.06     52.11 o 
  -3   6   8     3214.86     3262.81    127.23 o 
  -2   6   8      848.41      779.88     52.31 o 
  -1   6   8      360.68      358.30     36.30 o 
   0   6   8      120.97       88.32     35.81 o 
   1   6   8        8.62       -3.37     13.71 o 
   2   6   8       78.18       43.27     16.78 o 
   3   6   8      809.87      726.44     50.64 o 
   4   6   8     1489.31     1387.44     72.82 o 
   5   6   8     1844.85     1882.97     90.12 o 
   6   6   8      489.39      515.56     57.96 o 
   7   6   8      330.72      330.28     56.90 o 
   8   6   8       96.60       54.37     33.71 o 
   9   6   8        0.20      -16.59     29.07 o 
  10   6   8        6.24       -2.21     48.34 o 
  -8   7   8      174.84      225.08     62.72 o 
  -7   7   8      153.64      149.34     55.72 o 
  -6   7   8       11.68       -8.55     24.76 o 
  -5   7   8      428.31      524.64     46.24 o 
  -3   7   8      588.67      481.34     74.37 o 
   2   7   8     4851.42     5053.90    178.03 o 
   3   7   8     5193.06     5396.94    190.03 o 
   4   7   8     1441.41     1435.26     76.89 o 
   5   7   8     1396.94     1438.82     79.60 o 
   6   7   8      670.28      614.58     56.77 o 
   7   7   8       83.72       77.08     33.51 o 
   8   7   8        2.07      -31.30     25.98 o 
   9   7   8        3.49      -27.17     35.55 o 
  -7   8   8      377.26      430.75     71.32 o 
  -6   8   8      488.79      635.95     49.79 o 
  -5   8   8     1340.60     1555.73     73.99 o 
  -4   8   8     2113.61     2135.73    135.72 o 
  -3   8   8      910.51      952.24     85.56 o 
  -2   8   8      852.59      840.96     78.40 o 
  -1   8   8      263.65      275.55     48.94 o 
   0   8   8      241.45      268.55     50.62 o 
   1   8   8        1.13      -40.11     26.95 o 
   2   8   8      100.26      115.17     42.78 o 
   3   8   8        4.13      -13.85     22.98 o 
   4   8   8      143.32      177.04     34.84 o 
   5   8   8      328.35      340.50     45.68 o 
   6   8   8      323.18      406.89     51.32 o 
   7   8   8      464.83      501.07     58.86 o 
   8   8   8      181.60      180.05     60.02 o 
   9   8   8        0.01      -19.58     44.19 o 
  -6   9   8        0.67      -22.44     22.64 o 
  -5   9   8       88.72      106.97     31.62 o 
  -4   9   8      605.32      584.13     74.60 o 
  -3   9   8     1637.49     1744.71    120.34 o 
  -2   9   8     2212.69     2189.62    135.34 o 
  -1   9   8     2118.60     2156.89    133.21 o 
   0   9   8     2549.09     2591.38    150.79 o 
   1   9   8     2007.45     1958.07    123.46 o 
   2   9   8     1545.74     1599.86    112.81 o 
   3   9   8      919.26      810.66     81.22 o 
   4   9   8      755.08      685.45     77.26 o 
   5   9   8      229.11      193.12     41.09 o 
   6   9   8       27.15      -19.20     29.57 o 
   7   9   8       25.04        5.81     33.88 o 
   8   9   8       22.63       16.49     35.41 o 
  -5  10   8      266.24      409.34     51.50 o 
  -3  10   8      391.16      388.51     64.24 o 
  -2  10   8      405.61      358.29     62.72 o 
  -1  10   8        8.95       -0.23     39.05 o 
   0  10   8       32.48       51.53     39.73 o 
   1  10   8      147.94      169.90     52.45 o 
   2  10   8      131.12      104.28     46.58 o 
   3  10   8      408.28      464.86     68.66 o 
   4  10   8      543.63      531.92     74.60 o 
   5  10   8      506.91      596.01     84.11 o 
   6  10   8      207.11      294.31     50.76 o 
   7  10   8       39.07       28.35     37.51 o 
  -4  11   8      442.69      787.71    103.83 o 
  -3  11   8      402.74      438.82     73.68 o 
  -2  11   8      609.98      635.21     73.68 o 
  -1  11   8     1476.78     1622.54    119.35 o 
   0  11   8     1282.57     1189.66    100.93 o 
   1  11   8     1315.94     1283.81    103.22 o 
   2  11   8     1046.41     1035.36     95.83 o 
   3  11   8      270.29      266.03     63.18 o 
   4  11   8      110.16      127.57     54.65 o 
   5  11   8       70.19       74.14     49.63 o 
  -1  12   8       53.89       11.42     43.39 o 
   0  12   8        2.80        2.82     40.57 o 
   1  12   8      106.30      162.74     53.28 o 
   2  12   8       78.90       92.64     48.64 o 
   3  12   8       82.07      128.64     54.88 o 
   0 -12   9      193.18      227.52     75.21 o 
  -5 -11   9       46.14       60.74     56.25 o 
  -4 -11   9       25.92      -39.28     44.83 o 
  -3 -11   9      180.47       91.57     42.02 o 
  -1 -11   9      358.43      435.63     82.89 o 
   0 -11   9      835.17      780.44    100.40 o 
   1 -11   9     1381.23     1537.29    143.18 o 
   2 -11   9      731.78      772.07    107.56 o 
   3 -11   9      520.90      662.31    120.88 o 
  -6 -10   9      894.92      870.64    111.29 o 
  -5 -10   9      638.98      732.72     99.87 o 
  -3 -10   9     1042.64     1140.03    124.45 o 
  -2 -10   9     1098.24     1102.65    107.40 o 
  -1 -10   9     1191.68     1106.99    107.17 o 
   0 -10   9      422.91      460.67     86.85 o 
   1 -10   9      242.51      244.80     76.58 o 
   2 -10   9      197.07      194.18     69.57 o 
   3 -10   9       36.41       -1.45     53.36 o 
   4 -10   9       24.11      -37.15     50.62 o 
   5 -10   9      162.88      306.53     93.93 o 
  -7  -9   9        7.84      -29.31     53.59 o 
  -6  -9   9        0.57       -5.86     45.59 o 
  -5  -9   9      155.65       73.23     50.62 o 
  -4  -9   9      247.16      258.50     72.92 o 
  -3  -9   9     1102.54     1205.87    109.15 o 
  -2  -9   9     1608.86     1546.35    126.97 o 
  -1  -9   9     2967.98     2643.14    180.25 o 
   0  -9   9     3911.37     3931.29    240.84 o 
   1  -9   9     2548.29     2754.58    189.76 o 
   2  -9   9     5067.87     5332.18    312.16 o 
   3  -9   9     2195.82     2234.38    171.88 o 
   4  -9   9      895.70      849.41    103.90 o 
   5  -9   9      189.44      155.13     70.26 o 
  -8  -8   9      431.39      438.44     89.59 o 
  -7  -8   9     1138.04     1103.87    118.67 o 
  -6  -8   9     1737.92     1688.16    144.55 o 
  -4  -8   9     3449.84     3409.10    152.87 o 
  -3  -8   9     4602.85     4617.50    262.68 o 
  -2  -8   9     5337.11     5379.83    297.70 o 
  -1  -8   9     2740.36     2654.86    176.37 o 
   0  -8   9      752.83      698.31     89.13 o 
   1  -8   9      133.37      152.92     58.99 o 
   2  -8   9     1163.49     1087.58    108.16 o 
   3  -8   9        0.51       47.95     53.82 o 
   4  -8   9      317.24      674.11    103.29 o 
   5  -8   9      497.40      563.81     71.70 o 
   6  -8   9       80.53      109.31     50.24 o 
   7  -8   9        0.99        4.57     39.81 o 
  -9  -7   9       91.74       64.09     53.97 o 
  -8  -7   9      471.05      451.15     87.16 o 
  -7  -7   9      156.81       71.48     55.95 o 
  -6  -7   9       53.09       87.61     49.63 o 
  -5  -7   9       15.85       -7.76     22.24 o 
  -4  -7   9        0.15      -25.50     26.50 o 
  -3  -7   9     1032.09     1010.24     97.51 o 
  -2  -7   9      681.11      607.81     77.56 o 
  -1  -7   9     2046.55     2042.87    146.60 o 
   0  -7   9     1197.85     1146.88    107.17 o 
   1  -7   9     1820.05     1862.09    142.34 o 
   2  -7   9     2603.45     2667.04    180.40 o 
   3  -7   9     1640.89     1376.43     71.87 o 
   4  -7   9     2109.31     1817.33     88.26 o 
   5  -7   9      106.09       54.20     37.83 o 
   6  -7   9      156.55       98.50     46.43 o 
   7  -7   9        6.08        6.24     38.82 o 
   8  -7   9       56.60       31.28     47.27 o 
  -9  -6   9      111.13       71.78     58.00 o 
  -8  -6   9      542.53      541.81     88.45 o 
  -7  -6   9      762.55      684.08     91.88 o 
  -6  -6   9     2606.10     2762.17    206.36 o 
  -3  -6   9     5330.92     5521.48    297.55 o 
  -2  -6   9     2151.05     2142.81    144.32 o 
  -1  -6   9     3187.79     3354.39    202.25 o 
   0  -6   9     1959.20     2012.95    142.04 o 
   1  -6   9      446.63      530.93     82.59 o 
   2  -6   9     1177.61     1155.55     59.90 o 
   3  -6   9      536.02      624.69     80.31 o 
   4  -6   9     2043.81     1928.40     86.78 o 
   5  -6   9       38.34      102.46     36.38 o 
   6  -6   9      164.08      205.06     48.41 o 
   7  -6   9        4.90       24.13     39.43 o 
   8  -6   9       90.61       74.29     44.07 o 
   9  -6   9       77.65       78.55     54.20 o 
  -9  -5   9      557.84      617.78     91.72 o 
  -8  -5   9      811.53      790.57     96.29 o 
  -7  -5   9     1177.42     1047.47    100.78 o 
  -6  -5   9     3016.74     2779.45    122.97 o 
  -5  -5   9      183.90      174.79     35.74 o 
  -4  -5   9       29.61       -8.10     35.59 o 
  -3  -5   9       12.93      -42.93     28.77 o 
  -2  -5   9      140.98      131.99     42.93 o 
  -1  -5   9      488.36      460.36     61.96 o 
   0  -5   9      294.19      344.13     61.12 o 
   1  -5   9      310.55      335.17     57.77 o 
   2  -5   9      577.61      554.95     39.56 o 
   3  -5   9      211.13      193.67     29.86 o 
   4  -5   9        3.78      -21.80     20.47 o 
   5  -5   9       17.09      -21.01     26.79 o 
   6  -5   9       29.03       40.88     35.70 o 
   7  -5   9        0.26       19.64     37.60 o 
   8  -5   9       95.11      103.06     47.04 o 
   9  -5   9      115.57      154.98     52.14 o 
 -10  -4   9       13.88       44.91     44.91 o 
  -9  -4   9       58.34       16.97     45.59 o 
  -8  -4   9      332.36      318.71     67.06 o 
  -7  -4   9      479.20      452.12     48.29 o 
  -6  -4   9      391.27      404.36     67.25 o 
  -5  -4   9     6086.91     5972.10    222.59 o 
  -4  -4   9     4233.40     4079.38    162.67 o 
  -3  -4   9     7070.70     7404.20    375.34 o 
  -2  -4   9     5928.93     6326.21    327.08 o 
  -1  -4   9     2549.32     2361.96    148.74 o 
   0  -4   9     1635.58     1556.85    113.49 o 
   1  -4   9     1353.59     1561.42     64.55 o 
   2  -4   9      228.03      264.20     29.40 o 
   3  -4   9        0.07       -6.64     17.44 o 
   4  -4   9       74.92       87.29     25.18 o 
   5  -4   9       42.32       17.81     30.30 o 
   6  -4   9      336.75      309.42     51.68 o 
   7  -4   9       20.85       80.31     40.42 o 
   8  -4   9      146.92      105.12     47.50 o 
   9  -4   9      268.05      205.29     58.61 o 
  10  -4   9      236.60      198.21     62.42 o 
 -10  -3   9      291.92      337.05     77.03 o 
  -9  -3   9      964.59     1112.70    107.56 o 
  -8  -3   9      828.43      952.21    107.14 o 
  -7  -3   9      765.98      713.10     54.89 o 
  -6  -3   9      671.81      567.00     46.90 o 
  -5  -3   9      496.02      430.83     42.01 o 
  -4  -3   9      341.50      377.31     40.24 o 
  -3  -3   9      307.32      357.38     59.98 o 
  -2  -3   9      828.23      736.98     74.90 o 
  -1  -3   9     3114.74     2933.30    173.63 o 
   0  -3   9     6582.54     6623.47    207.01 o 
   1  -3   9     2592.74     3103.22    109.78 o 
   2  -3   9     4763.34     5692.15    186.47 o 
   3  -3   9     3519.68     3877.58    136.96 o 
   4  -3   9      741.71      684.14     46.68 o 
   5  -3   9      158.05      121.45     29.11 o 
   6  -3   9      710.87      630.64     68.35 o 
   7  -3   9      171.77      127.35     46.20 o 
   8  -3   9       39.78       -0.30     35.85 o 
   9  -3   9        6.74       -7.46     43.62 o 
  10  -3   9        0.25      -20.10     45.59 o 
  -9  -2   9      197.16      262.73     45.16 o 
  -8  -2   9     1175.61     1259.05     75.61 o 
  -7  -2   9     2959.30     2758.46    130.51 o 
  -6  -2   9     3949.98     3912.70    153.72 o 
  -5  -2   9    12353.29    12220.81    313.82 o 
  -4  -2   9     7391.93     6845.11    182.56 o 
  -3  -2   9    18982.78    17622.08    586.46 o 
  -2  -2   9    12839.58    13042.15    620.06 o 
  -1  -2   9     7453.73     8401.72    416.75 o 
   0  -2   9    15041.57    17609.28    522.59 o 
   1  -2   9     7307.24     8624.30    265.93 o 
   2  -2   9        2.22      -15.82     17.18 o 
   3  -2   9      368.52      539.46     41.72 o 
   4  -2   9      377.48      404.31     37.43 o 
   5  -2   9      159.67      197.40     32.99 o 
   6  -2   9      387.73      397.36     43.49 o 
   7  -2   9      648.72      648.15     76.04 o 
   8  -2   9      788.77      748.40     80.84 o 
   9  -2   9      954.53      926.51     93.32 o 
  10  -2   9      599.60      667.56     89.67 o 
 -10  -1   9     1559.25     1742.35    137.62 o 
  -9  -1   9     1264.04     1350.42    115.02 o 
  -8  -1   9     1993.67     2043.19    148.32 o 
  -7  -1   9     1781.98     2093.90     76.10 o 
  -6  -1   9     1497.08     1412.77     56.87 o 
  -5  -1   9      931.90      938.10     46.81 o 
  -4  -1   9      177.09      184.29     20.29 o 
  -3  -1   9      107.59       95.55     17.65 o 
  -2  -1   9      197.94      185.65     24.36 o 
  -1  -1   9     1664.05     1904.15     69.49 o 
   0  -1   9     6864.94     7953.10    244.31 o 
   1  -1   9     8975.98    10990.25    333.97 o 
   2  -1   9     8804.35    11379.83    348.22 o 
   3  -1   9     2434.27     2750.10    104.69 o 
   4  -1   9     1503.81     1684.98     76.93 o 
   5  -1   9       49.28       27.64     25.21 o 
   6  -1   9      321.22      290.16    102.04 o 
   7  -1   9      522.85      497.01     48.17 o 
   8  -1   9      524.77      574.16     73.76 o 
   9  -1   9       11.61       -7.61     41.64 o 
  10  -1   9      130.34       58.76     50.77 o 
 -10   0   9       25.24       42.02     49.02 o 
  -9   0   9      315.70      429.23     76.12 o 
  -8   0   9     1145.45     1436.80     78.16 o 
  -7   0   9     2953.05     2989.81     98.58 o 
  -6   0   9     5572.47     5416.88    153.76 o 
  -5   0   9     8111.61     8392.94    223.55 o 
  -4   0   9     8386.35     8308.05    219.16 o 
  -2   0   9     9062.02     9431.43    288.52 o 
  -1   0   9    10061.09    11482.89    565.14 o 
   0   0   9     3840.46     4484.75    146.40 o 
   1   0   9     1798.61     1922.97     74.89 o 
   2   0   9     2267.19     2751.16    100.91 o 
   3   0   9       53.92       84.57     23.52 o 
   4   0   9      275.48      336.39     37.30 o 
   5   0   9       47.98       44.28     26.97 o 
   6   0   9       13.28       -4.95     25.99 o 
   7   0   9        6.25      -24.49     24.81 o 
   8   0   9       71.79      117.53     47.88 o 
   9   0   9     1243.58     1081.72    102.68 o 
  10   0   9      410.69      421.32     74.75 o 
  11   0   9      451.50      489.29     84.49 o 
 -10   1   9      678.55      824.21     97.36 o 
  -9   1   9      903.76     1027.67     70.32 o 
  -8   1   9     2821.21     3001.39    125.31 o 
  -7   1   9      408.98      394.01     60.74 o 
  -6   1   9     1377.14     1392.68     70.76 o 
  -5   1   9      652.47      617.75     44.36 o 
  -4   1   9        6.95       -9.05      9.86 o 
  -3   1   9     1015.34     1100.16     41.15 o 
  -2   1   9     6510.34     6850.36    384.25 o 
  -1   1   9     1672.40     1834.18     70.82 o 
   0   1   9      949.73     1061.21     48.63 o 
   1   1   9      875.99      806.64     43.20 o 
   2   1   9       13.12       12.41     15.90 o 
   3   1   9     3881.61     3974.17    157.72 o 
   4   1   9      361.92      372.57     45.67 o 
   5   1   9     1336.63     1304.07     67.57 o 
   6   1   9     2210.03     2093.05    159.66 o 
   7   1   9      636.74      602.02     78.48 o 
   8   1   9      111.98      170.81     57.85 o 
   9   1   9      865.72      830.99     88.91 o 
  10   1   9      398.88      437.30     81.37 o 
  11   1   9      178.36       86.39     52.45 o 
 -10   2   9       65.83       50.08     42.85 o 
  -9   2   9      115.71      149.64     36.62 o 
  -8   2   9        3.73      -23.31     25.80 o 
  -7   2   9     2559.70     2712.91    113.49 o 
  -6   2   9     2766.55     2733.04    111.06 o 
  -5   2   9     2684.94     2559.27    102.21 o 
  -4   2   9     4532.83     4529.01    115.98 o 
  -3   2   9     6794.18     6588.73    175.83 o 
  -2   2   9     4336.48     4212.59    141.58 o 
  -1   2   9       72.89      119.30     37.98 o 
   0   2   9        3.73       -0.37     13.09 o 
   1   2   9       51.00       89.52     28.09 o 
   2   2   9        0.18       -2.82     14.26 o 
   3   2   9       55.23       35.52     19.09 o 
   4   2   9     1042.64      954.46     52.96 o 
   5   2   9       19.54        3.61     20.12 o 
   6   2   9      121.61      142.49     47.73 o 
   7   2   9       72.02       42.63     42.63 o 
   8   2   9      561.20      541.43     73.53 o 
   9   2   9      441.08      451.38     76.65 o 
  10   2   9      894.73      814.92     91.42 o 
  11   2   9      803.70      878.56    101.69 o 
 -10   3   9      374.18      467.56    114.06 o 
  -9   3   9      483.10      603.11     58.30 o 
  -8   3   9      586.78      642.74     74.52 o 
  -7   3   9      480.05      532.34     52.45 o 
  -6   3   9      276.40      248.62     37.23 o 
  -5   3   9       10.86        6.45     14.77 o 
  -4   3   9      222.77      234.44     51.15 o 
  -3   3   9      945.19      882.50     75.74 o 
  -1   3   9      587.21      579.52     39.08 o 
   0   3   9      139.59       97.18     35.66 o 
   1   3   9      970.29      903.01     46.71 o 
   2   3   9        9.34      -15.73     12.89 o 
   3   3   9      134.25       89.36     19.77 o 
   4   3   9      450.08      409.10     34.97 o 
   5   3   9     2075.59     1773.87    113.42 o 
   6   3   9     2111.67     1987.00    126.20 o 
   7   3   9     1740.94     1810.86    125.14 o 
   8   3   9     1415.29     1530.59    117.91 o 
   9   3   9      503.60      559.09     83.43 o 
  10   3   9      410.38      332.26     68.89 o 
  -9   4   9      353.32      501.61     58.98 o 
  -8   4   9      739.31      761.61    112.92 o 
  -7   4   9      888.73      908.09     60.93 o 
  -6   4   9     1390.46     1462.57     77.30 o 
  -5   4   9     5156.99     5108.37    134.97 o 
  -4   4   9     1294.73     1291.30    118.25 o 
  -3   4   9     1139.64     1105.74     59.60 o 
  -2   4   9     2001.08     2043.66    134.77 o 
  -1   4   9     1245.89     1266.38     61.01 o 
   0   4   9       85.81      114.36     22.68 o 
   1   4   9      140.78      185.11     25.14 o 
   2   4   9      154.37      158.37     23.21 o 
   3   4   9       45.62       46.53     18.12 o 
   4   4   9       71.06       41.03     31.06 o 
   5   4   9      293.22      332.18     56.94 o 
   6   4   9      206.77      178.57     50.77 o 
   7   4   9      599.60      481.83     74.06 o 
   8   4   9      975.32      987.33     97.51 o 
   9   4   9      963.78      936.71     94.69 o 
  10   4   9      792.89      630.57     88.53 o 
  -9   5   9      807.67      892.03     96.06 o 
  -8   5   9     1202.55     1271.62     81.41 o 
  -6   5   9       88.45       95.01     25.47 o 
  -5   5   9      902.57      814.00     43.46 o 
  -4   5   9        5.00      -14.47     23.23 o 
  -3   5   9       55.75       20.33     23.13 o 
  -2   5   9       47.60        6.05     20.31 o 
  -1   5   9       73.55       34.69     21.57 o 
   0   5   9        3.91      -20.59     17.32 o 
   1   5   9      717.63      635.03     72.35 o 
   2   5   9      845.22      760.07     44.97 o 
   3   5   9     1373.90     1312.11     66.77 o 
   4   5   9     1952.90     1971.11     89.24 o 
   5   5   9     3372.60     3267.24    129.57 o 
   6   5   9     2293.21     2343.54    138.46 o 
   7   5   9     1251.02     1341.51    109.23 o 
   8   5   9      990.20      971.12     94.62 o 
   9   5   9      539.82      555.74     86.55 o 
  10   5   9      113.84      143.10     63.79 o 
  -8   6   9      191.21      158.75     40.26 o 
  -7   6   9      399.93      385.14     93.05 o 
  -6   6   9      732.89      764.56     46.12 o 
  -4   6   9     1942.78     2104.04     96.70 o 
  -2   6   9     1541.19     1372.36     80.69 o 
  -1   6   9      893.43      805.03     53.35 o 
   0   6   9       55.91       21.19     22.85 o 
   1   6   9      261.49      253.47     32.77 o 
   2   6   9       40.86       27.48     17.20 o 
   3   6   9        0.23      -16.40     19.60 o 
   4   6   9       83.86       58.04     26.31 o 
   5   6   9      253.61      210.97     35.60 o 
   6   6   9      133.26      141.19     36.37 o 
   7   6   9      833.88      764.42     92.67 o 
   8   6   9      858.94      920.18     68.64 o 
   9   6   9     1291.15     1451.81    122.25 o 
  10   6   9      758.14      758.29    103.37 o 
  -8   7   9      461.05      700.75     91.95 o 
  -7   7   9      650.97      879.70     91.65 o 
  -6   7   9      176.37      221.91     44.47 o 
  -5   7   9      349.91      427.92     37.73 o 
  -4   7   9        8.56      -31.91     23.80 o 
  -3   7   9      123.23      117.21     32.60 o 
  -2   7   9       26.02       30.91     20.75 o 
  -1   7   9        0.06       -1.07     16.64 o 
   0   7   9      167.75      111.96     76.58 o 
   1   7   9      342.71      454.80     80.46 o 
   2   7   9      372.77      433.19     62.65 o 
   3   7   9      826.82      767.14     55.26 o 
   4   7   9     1144.82     1038.59     64.76 o 
   5   7   9     2228.06     2133.62     99.95 o 
   6   7   9     2458.19     2500.10    176.48 o 
   7   7   9     2838.74     2739.24    199.51 o 
   8   7   9      499.71      540.47     57.71 o 
   9   7   9      194.31      231.30     45.62 o 
  -7   8   9      136.97      124.68     51.23 o 
  -6   8   9      391.32      385.67     50.77 o 
  -5   8   9      941.89      986.03     59.53 o 
  -4   8   9      797.33      747.10     80.53 o 
  -3   8   9       66.79       27.86     40.27 o 
  -2   8   9       49.56        8.96     26.96 o 
  -1   8   9        5.40       -2.97     30.68 o 
   0   8   9       15.08       12.86     29.99 o 
   1   8   9       21.81       25.42     32.81 o 
   2   8   9      425.33      370.85     58.54 o 
   3   8   9      412.47      390.18     62.57 o 
   4   8   9      173.96      106.71     33.66 o 
   5   8   9       29.08      -27.50     26.03 o 
   6   8   9       21.08      -25.37     26.97 o 
   7   8   9      135.37       93.73     37.64 o 
   8   8   9      239.85      256.57     46.81 o 
  -6   9   9        0.43      -31.92     24.45 o 
  -5   9   9        2.32      -13.11     30.18 o 
  -4   9   9       56.67       97.28     44.68 o 
  -3   9   9      218.07      249.74     56.63 o 
  -2   9   9       41.00      -17.43     33.42 o 
  -1   9   9       24.76       36.46     37.53 o 
   0   9   9       25.82       50.54     36.08 o 
   1   9   9        0.18      -29.08     32.27 o 
   2   9   9       94.57       38.44     40.72 o 
   3   9   9      320.78      276.01     59.37 o 
   4   9   9      635.02      641.60     84.03 o 
   5   9   9     1036.56     1088.88    101.31 o 
   6   9   9      840.47      915.92     76.23 o 
   7   9   9      811.50      934.29     71.65 o 
   8   9   9      430.42      488.18     62.11 o 
  -5  10   9      211.25      324.73     46.15 o 
  -4  10   9       72.86       51.23     41.56 o 
  -3  10   9        5.34       -6.17     33.34 o 
  -2  10   9        6.43      -45.79     30.52 o 
  -1  10   9      106.42       55.64     40.42 o 
   0  10   9      123.65      142.72     46.74 o 
   1  10   9      348.49      435.93     65.77 o 
   2  10   9      336.82      410.74     68.43 o 
   3  10   9      159.29       93.85     49.25 o 
   4  10   9       26.06        2.97     42.32 o 
   5  10   9       18.13       -1.67     42.32 o 
   6  10   9        8.85       -8.53     41.94 o 
  -3  11   9       83.62       92.94     50.09 o 
  -2  11   9      107.42      107.02     50.09 o 
  -1  11   9       84.61      104.59     48.64 o 
   0  11   9       41.94       49.10     39.20 o 
   1  11   9       37.86       65.31     47.65 o 
   2  11   9      198.46      179.26     52.14 o 
   3  11   9      474.77      481.22     72.62 o 
   4  11   9      547.77      694.12     84.80 o 
   5  11   9      925.71     1139.27    105.12 o 
   0  12   9       98.69      165.56     56.10 o 
   1  12   9      129.56      217.85     59.30 o 
   2  12   9       85.14       59.22     48.64 o 
  -4 -11  10       71.96      146.22     46.81 o 
  -3 -11  10       45.71      126.36     47.50 o 
  -1 -11  10        4.22      -28.54     44.61 o 
   0 -11  10      244.41      320.54     84.95 o 
   1 -11  10        0.02       -5.18     57.24 o 
   2 -11  10       22.75      -13.55     55.19 o 
   3 -11  10       47.00      -18.95     66.15 o 
  -6 -10  10      130.33       57.93     63.18 o 
  -5 -10  10      317.83      289.94     73.45 o 
  -4 -10  10      724.93      788.59    106.64 o 
  -2 -10  10      166.73      195.32     61.66 o 
  -1 -10  10       62.44       25.04     50.09 o 
   0 -10  10        0.25        8.75     46.43 o 
   1 -10  10       33.94       63.03     53.66 o 
   2 -10  10      517.43      614.43    103.90 o 
   3 -10  10      217.90      286.21     84.87 o 
   4 -10  10      295.20      327.16     89.29 o 
   5 -10  10      189.35      207.50     82.59 o 
  -7  -9  10      577.07      610.85    105.20 o 
  -6  -9  10      530.21      592.51    100.93 o 
  -5  -9  10      187.95       77.03     38.21 o 
  -4  -9  10       70.61       57.77     54.42 o 
  -3  -9  10       14.53        9.74     39.66 o 
  -2  -9  10        3.61       -9.51     43.69 o 
  -1  -9  10       13.01      -14.08     42.09 o 
   0  -9  10       14.95       12.10     47.12 o 
   1  -9  10       19.77        0.53     46.05 o 
   2  -9  10      393.24      545.77     98.19 o 
   3  -9  10      209.16      189.92     70.79 o 
   4  -9  10      103.71      129.33     63.33 o 
   5  -9  10      296.59      269.84     79.85 o 
   6  -9  10      692.45      748.93    105.20 o 
  -8  -8  10       64.12       12.71     59.91 o 
  -7  -8  10       72.73       74.67     59.91 o 
  -6  -8  10      195.16      274.10     74.37 o 
  -5  -8  10      117.91       67.29     41.79 o 
  -4  -8  10        2.47       19.60     25.06 o 
  -3  -8  10       13.69       30.22     44.99 o 
  -2  -8  10        0.52       -3.65     41.41 o 
  -1  -8  10      141.30      119.05     59.45 o 
   0  -8  10      563.45      576.83     93.40 o 
   1  -8  10      651.19      629.12     85.94 o 
   2  -8  10      812.02      734.54     97.13 o 
   3  -8  10     2059.51     2109.55    164.26 o 
   4  -8  10     1871.83     1717.54    145.84 o 
   5  -8  10      940.51      891.50    102.61 o 
   6  -8  10      347.78      469.19     94.08 o 
   7  -8  10      153.35       92.26     53.36 o 
  -9  -7  10      584.86      640.84     94.46 o 
  -8  -7  10      876.34      941.43    108.16 o 
  -7  -7  10      401.08      379.98     74.67 o 
  -6  -7  10      466.56      560.61     89.67 o 
  -5  -7  10      168.20      122.31     70.41 o 
  -4  -7  10        0.53      -26.13     28.24 o 
  -3  -7  10       80.60       16.37     40.80 o 
  -2  -7  10       37.51       50.77     47.04 o 
  -1  -7  10       37.95       45.90     44.53 o 
   0  -7  10       11.98      -20.93     45.52 o 
   1  -7  10        2.50      -24.66     39.05 o 
   2  -7  10        1.89      -20.86     40.72 o 
   3  -7  10      945.82      829.16     96.06 o 
   4  -7  10     1207.02     1121.68    114.18 o 
   5  -7  10     2250.92     1920.17     92.74 o 
   6  -7  10     2313.36     2004.84     98.60 o 
   7  -7  10     1319.25     1221.85    103.67 o 
   8  -7  10      977.51      974.39    100.55 o 
  -9  -6  10       48.37       15.00     49.93 o 
  -8  -6  10      171.54       88.91     56.71 o 
  -7  -6  10        4.22      -31.44     40.11 o 
  -6  -6  10       88.17       76.15     33.86 o 
  -5  -6  10        2.33       28.35     25.84 o 
  -4  -6  10       12.50      -10.14     24.60 o 
  -3  -6  10      145.79      154.67     51.99 o 
  -2  -6  10     1956.99     1949.39    141.81 o 
  -1  -6  10      933.76      902.00     95.22 o 
   0  -6  10     2847.16     2678.46    176.37 o 
   1  -6  10     5379.82     5327.53    298.08 o 
   2  -6  10     6619.04     6280.99    341.39 o 
   3  -6  10     5968.21     5688.58    296.79 o 
   4  -6  10     1465.04     1268.57     68.85 o 
   5  -6  10     2871.43     2445.98    106.58 o 
   6  -6  10      277.05      288.38     46.20 o 
   7  -6  10      175.88      198.97     56.10 o 
   8  -6  10        7.92        6.01     44.91 o 
  -9  -5  10      159.37      125.52     59.91 o 
  -8  -5  10       76.63      108.93     55.49 o 
  -7  -5  10      884.52      789.33     62.59 o 
  -6  -5  10       92.84      124.75     42.63 o 
  -5  -5  10       19.84       38.30     26.04 o 
  -4  -5  10       71.72       76.64     29.34 o 
  -3  -5  10      199.98      179.41     52.22 o 
  -2  -5  10      273.75      233.68     54.81 o 
  -1  -5  10       58.68       45.52     40.95 o 
   0  -5  10       68.23       74.52     42.09 o 
   1  -5  10       53.90       41.41     41.26 o 
   2  -5  10      289.58      358.05     35.76 o 
   3  -5  10     1492.43     1395.84     99.37 o 
   4  -5  10     3774.65     3709.40    139.27 o 
   5  -5  10      789.57      634.53     53.45 o 
   6  -5  10     2723.34     2274.43    129.40 o 
   7  -5  10     1895.53     1742.28    119.20 o 
   8  -5  10     1345.57     1341.89    109.08 o 
   9  -5  10     1160.41     1098.69    104.13 o 
 -10  -4  10       18.48      108.70     43.77 o 
  -9  -4  10        5.71      -33.34     43.39 o 
  -8  -4  10      106.06       24.97     44.53 o 
  -7  -4  10      356.31      376.19     47.23 o 
  -6  -4  10       22.04      -10.88     23.79 o 
  -5  -4  10        2.69      -10.08     20.90 o 
  -4  -4  10       14.00      -20.11     41.48 o 
  -3  -4  10       24.99       17.89     35.01 o 
  -2  -4  10      448.41      444.76     68.89 o 
  -1  -4  10     2271.55     2425.21    156.65 o 
   0  -4  10     8649.55     9449.05    471.33 o 
   1  -4  10     4119.13     4340.99    145.93 o 
   2  -4  10     3062.57     3300.82    255.23 o 
   3  -4  10     3328.55     3658.44    133.23 o 
   4  -4  10     2456.42     2550.62    103.47 o 
   5  -4  10      710.18      691.15     52.13 o 
   6  -4  10       14.69      -19.66     23.13 o 
   7  -4  10      238.50      161.60     49.78 o 
   8  -4  10       22.60      -22.15     33.72 o 
   9  -4  10       23.72        2.74     44.38 o 
  -9  -3  10     1230.85     1370.74    122.78 o 
  -8  -3  10     1617.96     1479.96    180.93 o 
  -7  -3  10     1477.46     1391.01    178.80 o 
  -6  -3  10        9.74      -11.13     20.44 o 
  -5  -3  10       59.33       52.16     26.29 o 
  -4  -3  10        0.14       -5.46     21.62 o 
  -3  -3  10       96.73      101.85     40.42 o 
  -2  -3  10      253.87      272.66     53.36 o 
  -1  -3  10      313.87      318.78     55.49 o 
   0  -3  10     2275.39     2339.47     83.74 o 
   1  -3  10      680.40      883.17     46.82 o 
   2  -3  10      669.65      761.50     45.62 o 
   3  -3  10     2752.94     3133.50    117.62 o 
   4  -3  10     3109.28     3284.68    153.07 o 
   5  -3  10     3069.20     3007.97    119.36 o 
   6  -3  10     1948.94     1794.15     86.39 o 
   7  -3  10     1638.44     1433.03     97.20 o 
   8  -3  10     1502.82     1338.16    106.34 o 
   9  -3  10      652.57      637.34     81.45 o 
  10  -3  10      282.93      218.54     62.26 o 
  -9  -2  10       82.73       58.76     26.87 o 
  -8  -2  10       21.09       -7.25     27.71 o 
  -7  -2  10      256.00      230.17     37.95 o 
  -6  -2  10      122.93      102.93     29.29 o 
  -5  -2  10       13.93       42.81     23.73 o 
  -4  -2  10       61.94       31.39     33.80 o 
  -3  -2  10       34.88       16.85     30.90 o 
  -2  -2  10      139.20      206.13     46.36 o 
  -1  -2  10     1428.50     1564.63    103.48 o 
   0  -2  10     3271.77     4061.20    212.94 o 
   1  -2  10    13374.81    17547.45    525.60 o 
   2  -2  10     4157.03     4963.64    166.54 o 
   3  -2  10     4270.76     4956.09    169.76 o 
   4  -2  10     1005.62     1186.94     63.96 o 
   5  -2  10     2686.45     2779.24    111.87 o 
   6  -2  10      245.55      232.29     37.76 o 
   7  -2  10       47.65       30.91     29.61 o 
   8  -2  10      131.66       55.65     30.26 o 
   9  -2  10      140.93       72.46     45.75 o 
  10  -2  10       56.94       -4.87     40.04 o 
 -10  -1  10      671.35      746.19     89.74 o 
  -9  -1  10      144.28      241.30     65.99 o 
  -8  -1  10      397.22      467.60     76.96 o 
  -7  -1  10      377.65      386.07     45.96 o 
  -6  -1  10      122.62      127.10     29.48 o 
  -5  -1  10        0.43       -2.75     14.37 o 
  -4  -1  10      593.71      563.81     46.51 o 
  -3  -1  10      235.97      239.64     25.00 o 
  -2  -1  10     1346.16     1541.40    111.21 o 
  -1  -1  10      330.26      383.40     27.92 o 
   0  -1  10      514.53      491.53     33.10 o 
   1  -1  10      115.22      150.95     24.03 o 
   2  -1  10     1211.21     1406.46     64.38 o 
   3  -1  10     1675.42     2122.11     88.01 o 
   4  -1  10     2555.51     2903.78    113.78 o 
   5  -1  10     5505.78     5992.23    284.00 o 
   6  -1  10     3869.25     4160.13    154.23 o 
   7  -1  10     4578.40     4127.02    156.02 o 
   8  -1  10     1751.91     1516.86     81.46 o 
   9  -1  10      574.64      610.77     82.44 o 
  10  -1  10      336.19      372.68     71.32 o 
 -10   0  10       11.53      -44.68     42.63 o 
  -9   0  10      181.78      211.76     61.20 o 
  -8   0  10        5.74       84.87     48.11 o 
  -7   0  10       27.79       12.35     25.30 o 
  -6   0  10        2.65        7.88     18.47 o 
  -5   0  10        3.83       21.99     21.39 o 
  -4   0  10       11.44       12.36     13.89 o 
  -3   0  10     3112.39     3565.01    198.59 o 
  -2   0  10     2209.58     2416.23    143.29 o 
  -1   0  10    10004.35    12349.13    373.70 o 
   0   0  10    10053.21    12347.56    372.64 o 
   1   0  10    11873.04    14104.13    425.29 o 
   2   0  10     9703.88    11339.45    348.84 o 
   3   0  10    19011.51    22126.97   1536.22 o 
   4   0  10     9559.42    11128.43    971.73 o 
   5   0  10     5500.86     6382.04    216.06 o 
   6   0  10     2805.66     2877.01    187.44 o 
   7   0  10      181.64      193.97     46.32 o 
   8   0  10      355.25      321.22     68.51 o 
   9   0  10       32.14       54.73     51.84 o 
  10   0  10       63.66        4.80     46.97 o 
 -10   1  10       69.63       72.24     40.50 o 
  -9   1  10      128.82      120.42     61.81 o 
  -8   1  10       14.10       -9.34     40.84 o 
  -7   1  10      367.16      319.01     54.35 o 
  -6   1  10      359.47      366.01     40.50 o 
  -4   1  10     2686.68     2558.61     63.79 o 
  -3   1  10     4543.91     4469.38    151.78 o 
  -2   1  10      437.44      403.17     32.40 o 
  -1   1  10     2859.73     3090.96    108.50 o 
   0   1  10      438.70      410.16     32.56 o 
   1   1  10      284.61      337.33     44.26 o 
   2   1  10     1604.15     1900.87    143.33 o 
   3   1  10     2019.56     2374.56     95.21 o 
   4   1  10     1355.51     1368.92     68.56 o 
   5   1  10     3324.97     3595.69    135.50 o 
   6   1  10     3001.95     3115.46    123.73 o 
   7   1  10     3883.85     3693.35    198.59 o 
   8   1  10     2515.44     2770.26    166.93 o 
   9   1  10      791.70      699.99     87.16 o 
  10   1  10      194.27      201.87     65.23 o 
 -10   2  10        3.27      -18.42     59.98 o 
  -9   2  10       12.98      -13.28     27.83 o 
  -8   2  10        9.81       -3.19     26.67 o 
  -7   2  10      616.06      577.52     50.85 o 
  -6   2  10      109.93       21.51     54.23 o 
  -5   2  10      353.01      392.32     29.25 o 
  -4   2  10     2536.80     2466.91     71.82 o 
  -3   2  10     3011.99     2874.37    106.73 o 
  -2   2  10     7869.99     7765.88    246.19 o 
  -1   2  10     7525.53     7697.06    501.51 o 
   0   2  10     8563.75     9833.93    517.53 o 
   1   2  10    27195.81    30239.33   1835.60 o 
   2   2  10    10437.64    12271.83    375.35 o 
   3   2  10    11828.05    11578.57    387.44 o 
   4   2  10     3643.54     3316.75    122.91 o 
   5   2  10     4224.16     4495.92    160.25 o 
   6   2  10     2088.18     1984.94    126.28 o 
   7   2  10      302.22      248.22     59.83 o 
   8   2  10      360.14      328.15     63.48 o 
   9   2  10       70.05       57.70     46.28 o 
  10   2  10        7.21        8.30     42.40 o 
 -10   3  10       33.14       -2.97     46.66 o 
  -9   3  10        4.12      -39.84     28.06 o 
  -8   3  10       14.21      -31.67     28.85 o 
  -7   3  10        7.84      -13.48     25.51 o 
  -6   3  10     1129.23     1153.08     67.20 o 
  -5   3  10     1797.68     1759.79     60.86 o 
  -4   3  10     4959.52     4980.05    267.48 o 
  -3   3  10     5272.86     5295.41    180.12 o 
  -2   3  10     1780.35     1816.83     77.70 o 
  -1   3  10     4252.84     4170.36    250.39 o 
   0   3  10       50.22       23.97     18.78 o 
   1   3  10       55.33       21.58     18.89 o 
   2   3  10        5.49      -15.45     16.04 o 
   3   3  10     2753.98     2673.13    102.03 o 
   4   3  10     9163.54     8546.14    271.78 o 
   5   3  10     1900.96     1763.82    114.94 o 
   6   3  10     1680.08     1795.18    120.11 o 
   7   3  10      521.75      466.00     73.83 o 
   8   3  10      846.55      806.17     89.74 o 
   9   3  10      624.93      619.91     88.83 o 
  10   3  10      172.49      147.67     63.56 o 
  -9   4  10       37.43       52.75     44.68 o 
  -8   4  10        1.71      -27.57     29.43 o 
  -7   4  10        1.64      -13.61     27.24 o 
  -6   4  10        7.95      -25.72     17.14 o 
  -5   4  10        3.68       -0.01     18.67 o 
  -4   4  10      331.39      322.95     39.88 o 
  -3   4  10      786.37      704.71     47.39 o 
  -2   4  10     2409.52     2200.84     90.72 o 
  -1   4  10     5342.58     5218.12    190.18 o 
   0   4  10     7401.07     7644.91    306.34 o 
   1   4  10    12177.40    12367.72    380.44 o 
   2   4  10    11510.79    11766.14    363.31 o 
   3   4  10     4002.41     3930.21    138.07 o 
   4   4  10     1528.54     1519.10    106.11 o 
   5   4  10      175.01      191.59     49.40 o 
   6   4  10      865.73      794.37     80.53 o 
   7   4  10       10.57      -19.11     35.17 o 
   8   4  10       20.96      -16.97     38.52 o 
   9   4  10        0.06      -51.46     40.95 o 
  10   4  10      132.77      182.91     64.40 o 
  -9   5  10        9.53       27.73     53.82 o 
  -8   5  10       26.35       37.65     29.23 o 
  -7   5  10       22.87      -22.13     54.01 o 
  -6   5  10      161.09      154.59     36.08 o 
  -5   5  10      429.09      544.34     40.45 o 
  -4   5  10      577.23      615.62     51.03 o 
  -3   5  10     1260.86     1220.50     72.24 o 
  -2   5  10      381.77      298.29     36.79 o 
  -1   5  10      399.70      257.67    106.38 o 
   0   5  10       55.65       38.16     22.70 o 
   1   5  10      455.38      413.11     57.51 o 
   2   5  10     1017.00      896.17     51.52 o 
   3   5  10     1811.14     1627.79    106.87 o 
   4   5  10     2388.69     2514.96    147.14 o 
   5   5  10     2788.86     3031.42    171.19 o 
   6   5  10     2356.35     2337.07    145.46 o 
   7   5  10      989.49      988.25     92.41 o 
   8   5  10     1039.93     1014.89    102.53 o 
   9   5  10      333.51      465.24     82.36 o 
  10   5  10       50.87       30.22     55.41 o 
  -8   6  10       53.96       86.68     42.02 o 
  -7   6  10      146.87      108.94     37.88 o 
  -6   6  10      116.99       84.55     25.17 o 
  -5   6  10      555.23      587.49     42.94 o 
  -4   6  10      355.99      394.14     58.54 o 
  -3   6  10      508.16      524.24     47.05 o 
  -2   6  10     1535.09     1504.72     76.47 o 
  -1   6  10     4770.53     4841.87    171.58 o 
   0   6  10     6007.88     5819.95    198.51 o 
   1   6  10     6205.79     6390.72    312.31 o 
   2   6  10     3676.60     3791.16    192.81 o 
   3   6  10     2648.14     2862.47    117.34 o 
   4   6  10     2178.52     2332.92    103.25 o 
   5   6  10     1536.48     1589.88    101.43 o 
   6   6  10      770.54      682.88     55.60 o 
   7   6  10      224.08      150.56     56.56 o 
   8   6  10        0.11       11.11     45.21 o 
   9   6  10        3.81       21.16     46.51 o 
  -8   7  10        5.58       -8.60     43.31 o 
  -7   7  10       29.49       45.64     90.43 o 
  -6   7  10      282.30      328.52     37.02 o 
  -5   7  10     1002.23     1107.22     53.56 o 
  -3   7  10      859.48      822.35     60.16 o 
  -2   7  10     1353.86     1489.95     77.82 o 
  -1   7  10      844.07      932.19     60.21 o 
   0   7  10      517.13      545.07     46.82 o 
   1   7  10       72.55       61.88     33.57 o 
   2   7  10       29.62       -2.13     31.36 o 
   3   7  10        3.94      -30.75     33.95 o 
   4   7  10      184.35      182.87     37.23 o 
   5   7  10      268.14      269.29     41.74 o 
   6   7  10      485.85      503.94    162.89 o 
   7   7  10      209.15      227.81     43.09 o 
   8   7  10      312.28      306.02     57.01 o 
   9   7  10      105.12       69.19     51.84 o 
  -7   8  10       37.95       12.33     45.52 o 
  -6   8  10       15.92      -31.55     27.61 o 
  -5   8  10       12.22        6.95     23.24 o 
  -4   8  10       25.20       35.37     25.15 o 
  -3   8  10      310.50      368.87     63.79 o 
  -2   8  10      487.27      494.65     47.61 o 
  -1   8  10     1886.29     1682.21    109.46 o 
   1   8  10     1591.41     1553.88    110.45 o 
   2   8  10     2008.05     2002.45    128.87 o 
   3   8  10     1274.48     1295.31    103.37 o 
   4   8  10     1203.04     1210.82    103.29 o 
   5   8  10      939.49      912.91     67.79 o 
   6   8  10      291.07      305.06     47.42 o 
   7   8  10       76.27       70.06     35.93 o 
   8   8  10      213.66      168.10     41.91 o 
  -6   9  10      221.77      294.86     45.90 o 
  -5   9  10      603.90      868.48     95.15 o 
  -4   9  10     1427.67     1658.24    122.63 o 
  -3   9  10     1405.78     1441.00    108.93 o 
  -2   9  10      668.23      770.85     80.38 o 
  -1   9  10      612.38      654.47     70.33 o 
   0   9  10      632.55      694.89     76.58 o 
   1   9  10      154.84      185.50     52.22 o 
   2   9  10       38.79      -19.71     34.63 o 
   3   9  10       11.20      -19.79     38.52 o 
   4   9  10       65.43        8.91     45.37 o 
   5   9  10      238.87      225.92     60.06 o 
   6   9  10       64.69       23.83     47.27 o 
   7   9  10       11.35       13.78     33.67 o 
  -4  10  10       26.98      -11.49     40.34 o 
  -3  10  10       89.60       52.22     48.72 o 
  -2  10  10      175.14      170.96     55.79 o 
  -1  10  10      577.90      631.63     81.14 o 
   0  10  10     1125.36     1130.89     99.18 o 
   1  10  10     1385.62     1322.41    107.71 o 
   2  10  10     1606.00     1618.66    119.05 o 
   3  10  10     1138.92     1398.68    113.42 o 
   4  10  10      290.91      287.20     62.49 o 
   5  10  10      201.62      210.62     64.62 o 
   6  10  10      130.74      128.79     57.70 o 
  -3  11  10      385.70      331.34     63.71 o 
  -2  11  10      369.10      391.63     72.46 o 
  -1  11  10      280.34      207.19     52.83 o 
   0  11  10      217.78      216.56     57.01 o 
   1  11  10       51.35       41.94     39.73 o 
   2  11  10        9.16        8.53     40.95 o 
   3  11  10       75.94       66.68     46.58 o 
   4  11  10      126.51      199.13     60.51 o 
  -3 -11  11     1009.18     1050.89    127.27 o 
  -1 -11  11     1044.41     1011.61    113.11 o 
   0 -11  11     1642.89     1517.57    143.18 o 
   1 -11  11      432.14      547.82    106.79 o 
   2 -11  11      330.78      436.69    103.29 o 
  -5 -10  11      338.64      150.11     44.68 o 
  -4 -10  11      134.58      124.61     75.13 o 
  -2 -10  11       40.81       16.59     44.00 o 
  -1 -10  11       13.22      -22.61     37.53 o 
   0 -10  11      202.61      197.68     73.91 o 
   1 -10  11     1019.28      971.35    111.97 o 
   2 -10  11      703.76      705.16     99.87 o 
   3 -10  11      314.56      319.47     93.40 o 
   4 -10  11      162.56      115.62     76.04 o 
  -6  -9  11      344.07      309.12     81.52 o 
  -4  -9  11      497.72      393.53     71.55 o 
  -3  -9  11     3165.66     3060.88    202.17 o 
  -2  -9  11     3459.89     3323.87    215.42 o 
  -1  -9  11     2294.34     2344.53    173.17 o 
   0  -9  11     1414.06     1298.43    125.37 o 
   1  -9  11      799.35      853.06    105.96 o 
   2  -9  11      986.76      977.06    115.09 o 
   3  -9  11       72.55        4.95     54.20 o 
   4  -9  11       71.90        0.46     47.95 o 
   5  -9  11        2.22      -51.30     44.99 o 
   6  -9  11        0.04      -62.19     51.23 o 
  -8  -8  11       95.46       66.53     60.13 o 
  -7  -8  11      236.13      177.58     71.17 o 
  -6  -8  11      312.89      225.08     74.67 o 
  -5  -8  11      325.49      423.37     82.59 o 
  -4  -8  11       32.97       31.02     27.21 o 
  -3  -8  11       77.20       91.72     55.72 o 
  -2  -8  11      320.55      261.39     67.44 o 
  -1  -8  11      856.30      709.58     94.39 o 
   0  -8  11     1289.17     1291.73    123.54 o 
   1  -8  11     2834.55     2740.27    191.82 o 
   2  -8  11     1386.25     1395.18    132.37 o 
   3  -8  11     2652.98     2508.56    183.90 o 
   4  -8  11      770.81      779.91     97.74 o 
   5  -8  11      710.20      595.17     86.01 o 
   6  -8  11      407.63      378.46     88.60 o 
   7  -8  11      110.79       50.31     57.77 o 
  -8  -7  11       46.70       35.24     53.89 o 
  -7  -7  11      810.79      680.58     92.26 o 
  -6  -7  11     1222.79     1227.41    122.55 o 
  -5  -7  11     2193.72     2217.23    117.07 o 
  -4  -7  11     2999.27     2861.17    137.52 o 
  -3  -7  11     3602.95     3647.98    225.69 o 
  -2  -7  11     5391.48     5476.65    306.00 o 
  -1  -7  11     5523.82     5284.30    299.22 o 
   0  -7  11     3237.30     3248.43    211.46 o 
   1  -7  11     1049.83     1086.44    111.29 o 
   2  -7  11      695.89      540.21     91.80 o 
   3  -7  11     2343.85     1998.57    156.35 o 
   4  -7  11      525.39      522.40     89.67 o 
   5  -7  11        0.02       -9.51     45.29 o 
   6  -7  11      113.55      106.10     35.70 o 
   7  -7  11       97.38      137.28     39.77 o 
  -9  -6  11      431.08      475.21     89.82 o 
  -8  -6  11      275.97      294.65     75.28 o 
  -7  -6  11     1006.69      865.62    102.84 o 
  -6  -6  11      343.43      342.89     54.69 o 
  -5  -6  11      133.14      141.57     41.39 o 
  -4  -6  11       29.91       18.19     45.59 o 
  -3  -6  11      351.82      443.39     79.62 o 
  -2  -6  11      834.66      671.14     86.39 o 
  -1  -6  11      468.39      386.38     73.23 o 
   0  -6  11     1687.51     1590.50    129.93 o 
   1  -6  11     2060.93     2117.85    156.80 o 
   2  -6  11     1803.91     1706.04    138.92 o 
   3  -6  11      473.84      542.88     89.44 o 
   4  -6  11      894.08      783.42     89.90 o 
   5  -6  11      863.29      783.68     61.57 o 
   6  -6  11      245.82      280.75     44.20 o 
   7  -6  11       13.30      -46.57     31.05 o 
   8  -6  11       21.36      -11.71     37.98 o 
  -9  -5  11       44.29      -10.81     50.31 o 
  -8  -5  11      192.72      147.75     54.73 o 
  -7  -5  11      523.76      537.75     55.46 o 
  -6  -5  11     1199.50     1129.79     88.79 o 
  -5  -5  11     4156.30     4180.65    173.97 o 
  -4  -5  11     5716.73     6187.75    333.70 o 
  -3  -5  11     7101.21     7144.79    374.35 o 
  -2  -5  11     6588.65     6459.64    343.75 o 
  -1  -5  11     2575.53     2589.86    170.20 o 
   0  -5  11     3999.69     4094.19    240.15 o 
   1  -5  11     1928.79     2160.47    156.50 o 
   2  -5  11     1529.40     1621.63    130.77 o 
   3  -5  11      311.80      313.92     39.28 o 
   4  -5  11       31.05       37.51     28.41 o 
   5  -5  11       21.44        1.02     27.62 o 
   6  -5  11       89.38      134.09     36.88 o 
   7  -5  11      116.55      109.98     36.83 o 
   8  -5  11        9.54       10.32     31.95 o 
   9  -5  11       35.22       72.38     64.02 o 
  -9  -4  11      372.84      321.52     73.76 o 
  -8  -4  11      579.64      531.51     55.79 o 
  -7  -4  11     1247.37     1186.77     74.84 o 
  -6  -4  11      115.55       85.32     31.90 o 
  -5  -4  11     2312.13     2370.18    159.85 o 
  -4  -4  11      491.60      475.36     74.98 o 
  -3  -4  11      272.52      282.78     65.61 o 
  -2  -4  11        5.09       -0.46     32.35 o 
  -1  -4  11      120.33      151.63     48.18 o 
   0  -4  11      206.56      247.46     55.72 o 
   1  -4  11      431.56      533.44     80.61 o 
   2  -4  11     1123.29     1318.19     64.56 o 
   3  -4  11      688.83      670.32     49.55 o 
   4  -4  11        2.24      -33.66     22.87 o 
   5  -4  11     1087.46     1083.63     65.87 o 
   6  -4  11       36.31      -35.79     23.86 o 
   7  -4  11      286.90      303.18     76.99 o 
   8  -4  11      395.84      397.59     51.57 o 
   9  -4  11      479.34      433.19     55.60 o 
  -9  -3  11        0.18      -34.63     42.17 o 
  -8  -3  11      191.93      182.86     56.86 o 
  -7  -3  11      285.35      278.45     50.28 o 
  -6  -3  11      781.92      741.02     54.41 o 
  -5  -3  11      366.78      372.80     43.11 o 
  -4  -3  11     5430.43     5230.10    200.76 o 
  -3  -3  11     3203.83     3342.29    200.04 o 
  -2  -3  11     6186.32     6412.83    335.53 o 
  -1  -3  11     5116.95     4861.69    266.11 o 
   0  -3  11     1641.30     1605.87     77.83 o 
   1  -3  11      853.13      933.35     50.02 o 
   2  -3  11      589.67      698.25     46.08 o 
   3  -3  11       78.31       89.01     26.68 o 
   4  -3  11        0.27      -20.72     22.15 o 
   5  -3  11        5.74       -2.89     24.91 o 
   6  -3  11      271.56      252.07     40.22 o 
   7  -3  11        0.04      -16.78     26.82 o 
   8  -3  11       30.64       26.28     30.97 o 
   9  -3  11      166.22      179.25     42.74 o 
  10  -3  11      176.65      109.99     55.72 o 
  -9  -2  11      515.54      571.35     80.00 o 
  -8  -2  11     1324.02     1402.10    114.79 o 
  -7  -2  11     1715.17     1674.02     87.83 o 
  -6  -2  11      975.37      890.51     60.47 o 
  -5  -2  11      654.37      561.60     45.68 o 
  -4  -2  11     2759.74     2589.37    113.15 o 
  -3  -2  11      344.76      344.66     63.56 o 
  -2  -2  11       55.60       60.06     38.14 o 
  -1  -2  11       72.53       76.50     12.71 o 
   0  -2  11     1607.18     2027.50     75.96 o 
   1  -2  11      217.25      234.22     26.88 o 
   2  -2  11      868.43      948.88     53.09 o 
   3  -2  11      477.74      517.72     42.50 o 
   4  -2  11      179.48      208.11     33.41 o 
   5  -2  11      164.41      156.05     34.28 o 
   6  -2  11       11.72       42.95     32.01 o 
   7  -2  11      252.46      220.20     40.20 o 
   8  -2  11      308.58      292.91     45.81 o 
   9  -2  11      421.54      440.73     74.67 o 
  10  -2  11      223.02      153.84     58.69 o 
 -10  -1  11       76.98       44.76     55.79 o 
  -9  -1  11       47.44      152.16     56.10 o 
  -8  -1  11        2.06      -31.36     35.93 o 
  -7  -1  11      497.22      289.71     59.22 o 
  -6  -1  11     1333.02     1339.79     88.15 o 
  -5  -1  11     3394.07     3511.54    169.52 o 
  -4  -1  11     6242.87     5695.57    236.04 o 
  -3  -1  11     8835.68     7824.93    189.59 o 
  -2  -1  11    11048.81    11163.07    519.78 o 
  -1  -1  11     8644.94     9181.59    541.28 o 
   0  -1  11    11091.92    13561.04    410.04 o 
   1  -1  11     4366.59     5018.30    165.94 o 
   2  -1  11     1574.71     1866.66     80.34 o 
   3  -1  11     1434.51     1782.50     79.43 o 
   4  -1  11     1495.44     1782.29     83.09 o 
   5  -1  11      644.74      701.16     57.85 o 
   6  -1  11       30.46       40.28     29.52 o 
   7  -1  11       14.94       20.60     30.02 o 
   8  -1  11      184.22      150.56     54.04 o 
   9  -1  11      272.78      214.65     63.33 o 
  10  -1  11      289.71      242.74     63.86 o 
 -10   0  11      441.49      642.29    100.10 o 
  -9   0  11     1773.57     1931.81    145.46 o 
  -8   0  11      626.19      474.67     62.87 o 
  -7   0  11     2076.69     1944.45    138.23 o 
  -6   0  11     2791.13     2695.68    107.43 o 
  -5   0  11     3513.72     3493.10    105.29 o 
  -4   0  11     1954.22     2039.89     99.11 o 
  -3   0  11      720.94      625.47     67.82 o 
  -2   0  11     1212.15     1214.62     93.85 o 
  -1   0  11      182.61      251.90     26.59 o 
   0   0  11      109.66      160.89     24.24 o 
   1   0  11      251.10      387.84     44.00 o 
   2   0  11        2.05       -2.65     17.91 o 
   3   0  11      368.57      323.12     36.43 o 
   4   0  11        0.46       -3.91     23.42 o 
   5   0  11      134.65      174.94     37.79 o 
   6   0  11      406.44      403.17     47.06 o 
   7   0  11       25.33       23.90     44.53 o 
   8   0  11       94.89       51.38     45.52 o 
   9   0  11       57.16       -5.40     48.79 o 
  10   0  11      431.27      390.26     75.51 o 
 -10   1  11        2.25       45.21     59.37 o 
  -9   1  11       12.42       11.49     53.21 o 
  -8   1  11      254.17      348.09     70.79 o 
  -7   1  11      596.36      650.63     52.49 o 
  -6   1  11     2804.78     2841.99    113.84 o 
  -5   1  11     3914.33     3812.40    138.34 o 
  -4   1  11     6875.88     6538.78    185.65 o 
  -3   1  11    11618.71    11149.46    288.78 o 
  -2   1  11    12852.28    13530.42    411.75 o 
  -1   1  11     5034.59     5268.53    227.67 o 
   0   1  11     2922.73     2960.24    107.71 o 
   1   1  11     2460.52     2705.02    101.28 o 
   2   1  11      956.30      953.11     53.54 o 
   3   1  11      790.46      824.24     51.95 o 
   4   1  11      292.99      302.38     39.04 o 
   5   1  11      105.79       94.57     32.96 o 
   6   1  11        6.47      -10.79     25.12 o 
   7   1  11      125.75      135.64     46.58 o 
   8   1  11      139.47      185.27     52.67 o 
   9   1  11      150.80      223.10     65.99 o 
  10   1  11      256.45      388.89     77.95 o 
 -10   2  11      519.10      685.75     94.39 o 
  -9   2  11     1031.62     1180.29    115.32 o 
  -8   2  11     1580.28     1856.74     93.30 o 
  -7   2  11     2420.22     2720.97    115.39 o 
  -6   2  11     2233.53     2225.38     97.86 o 
  -5   2  11     2113.89     1983.09     64.21 o 
  -4   2  11     1414.25     1288.42     46.84 o 
  -3   2  11       91.81       59.49     24.81 o 
  -2   2  11      564.68      551.37     40.53 o 
  -1   2  11       25.56       33.59     18.00 o 
   0   2  11       19.95       34.52     31.28 o 
   1   2  11      823.84      976.55     52.92 o 
   2   2  11      384.62      424.20     37.68 o 
   3   2  11      141.60      194.59     29.14 o 
   4   2  11       62.49       44.51     25.54 o 
   5   2  11      566.70      535.18     47.88 o 
   6   2  11     1124.12      996.70     88.68 o 
   7   2  11      737.17      586.42     80.91 o 
   8   2  11     1027.41     1023.64     95.99 o 
   9   2  11      854.51      746.57     86.62 o 
  10   2  11      364.81      282.55     71.17 o 
  -9   3  11        9.82       25.63     28.64 o 
  -8   3  11      135.40      118.40     36.28 o 
  -7   3  11      423.72      463.56     49.45 o 
  -6   3  11     2260.51     2170.84    141.43 o 
  -5   3  11     1954.39     1934.00     65.07 o 
  -4   3  11     1527.77     1569.59     75.26 o 
  -3   3  11     2094.65     1876.06     82.69 o 
  -2   3  11     2041.16     1913.57    109.08 o 
  -1   3  11     3283.81     3091.60    233.61 o 
   0   3  11      101.63       65.01     21.80 o 
   1   3  11       66.22      104.01     23.73 o 
   2   3  11       55.87       26.64     21.42 o 
   3   3  11      578.81      593.39     44.73 o 
   4   3  11        4.08       13.49     22.09 o 
   5   3  11     1628.89     1565.83    109.38 o 
   6   3  11     1249.22     1155.86     96.97 o 
   7   3  11      654.15      626.91     83.50 o 
   8   3  11       22.91      -45.75     41.03 o 
   9   3  11      263.23      284.30     65.01 o 
  10   3  11      230.42      171.80     64.47 o 
  -9   4  11      780.31      935.26     71.82 o 
  -8   4  11      657.25      727.23     60.30 o 
  -7   4  11      602.12      655.78     56.40 o 
  -6   4  11      439.76      464.32     36.61 o 
  -5   4  11      127.60       98.40     47.79 o 
  -4   4  11       84.50       41.95     25.55 o 
  -3   4  11      174.73      160.08     30.94 o 
  -2   4  11      387.01      342.91     38.97 o 
  -1   4  11      439.91      414.85     53.74 o 
   0   4  11      523.79      453.12     39.32 o 
   1   4  11     1442.22     1330.97     80.57 o 
   2   4  11      487.63      452.06     59.41 o 
   3   4  11       89.86       30.07     22.88 o 
   4   4  11       50.18       21.92     33.87 o 
   5   4  11       23.49      -19.33     32.20 o 
   6   4  11     1534.64     1453.71    109.53 o 
   7   4  11     1127.35     1028.44     99.03 o 
   8   4  11      659.09      770.40     91.49 o 
   9   4  11     1195.27     1170.02    108.54 o 
  10   4  11      468.11      492.49     84.19 o 
  -8   5  11      164.22      125.27     42.85 o 
  -7   5  11      216.95      212.08     63.14 o 
  -6   5  11     1084.43     1095.21     70.77 o 
  -5   5  11     1346.24     1421.60     58.38 o 
  -4   5  11     3512.24     3679.25    142.05 o 
  -3   5  11     2442.61     2364.20    101.46 o 
  -2   5  11     1980.92     1842.54     84.09 o 
  -1   5  11     1048.75      974.90     58.16 o 
   0   5  11      165.44      104.92     28.78 o 
   1   5  11       24.77       -0.79     21.94 o 
   2   5  11      118.56      108.57     26.27 o 
   3   5  11      349.97      327.92     54.42 o 
   4   5  11      167.34      141.12     45.67 o 
   5   5  11      333.38      340.48     63.86 o 
   6   5  11      333.77      289.86     65.77 o 
   7   5  11       80.93       21.31     44.61 o 
   8   5  11       40.08       70.03     52.60 o 
   9   5  11      181.63      136.10     55.87 o 
  -8   6  11      420.08      384.76    176.25 o 
  -7   6  11      642.04      750.83     84.11 o 
  -6   6  11      505.64      596.05     45.67 o 
  -5   6  11      634.78      706.73     76.58 o 
  -4   6  11     1103.50     1189.16     71.88 o 
  -3   6  11        1.19       -7.63     25.26 o 
  -2   6  11        5.14        9.00     26.22 o 
  -1   6  11       37.77       27.26     27.17 o 
   0   6  11      165.03      165.06     32.90 o 
   1   6  11       10.18        3.19     23.72 o 
   2   6  11       83.46      124.00     40.04 o 
   3   6  11       33.23       24.59     32.05 o 
   4   6  11      326.09      251.50     58.31 o 
   5   6  11     1048.67      939.45     90.73 o 
   6   6  11      818.16      767.73     85.48 o 
   7   6  11     1258.48     1278.64    114.10 o 
   8   6  11      980.01     1053.78    103.06 o 
   9   6  11      490.75      506.49     81.90 o 
  -7   7  11       15.84      -18.95     33.57 o 
  -6   7  11      161.38      139.57     37.29 o 
  -5   7  11      536.14      614.62     51.29 o 
  -4   7  11      782.58      832.89     63.62 o 
  -3   7  11     1429.41     1506.22     82.07 o 
  -2   7  11      569.83      497.66    132.71 o 
  -1   7  11       79.57       52.28     26.58 o 
   0   7  11        0.71        4.31     23.38 o 
   1   7  11       17.05       21.69     32.35 o 
   2   7  11       41.79       41.56     38.36 o 
   3   7  11      284.64      177.81     49.25 o 
   4   7  11       75.44        2.06     40.27 o 
   5   7  11        7.14      -10.50     39.35 o 
   6   7  11       32.71        0.99     47.50 o 
   7   7  11       18.17       19.33     43.39 o 
   8   7  11      106.64       81.37     51.23 o 
  -6   8  11      312.46      330.39     40.69 o 
  -5   8  11      405.02      563.72     54.97 o 
  -4   8  11      460.26      534.35     76.65 o 
  -3   8  11      133.10      164.99     38.88 o 
  -2   8  11       19.77       -0.02     53.70 o 
  -1   8  11      117.34      162.45     35.01 o 
   0   8  11       99.50       94.77     45.67 o 
   1   8  11       69.54       -5.63     38.21 o 
   2   8  11      292.15      326.55     61.05 o 
   3   8  11      335.17      316.04     65.77 o 
   4   8  11      879.96      773.06     83.12 o 
   5   8  11     1592.00     1591.10    125.14 o 
   6   8  11     1560.12     1673.37     93.95 o 
   7   8  11      643.44      644.95     62.29 o 
   8   8  11      583.46      487.92     84.34 o 
  -5   9  11      243.10      392.26     50.34 o 
  -4   9  11      174.68      136.10     57.47 o 
  -3   9  11       88.46       38.44     47.12 o 
  -2   9  11       46.32      -39.81     33.11 o 
  -1   9  11       58.13       68.13     42.70 o 
   0   9  11        1.11      -48.49     33.19 o 
   1   9  11      167.65      124.30     45.21 o 
   2   9  11      263.76      245.56     58.15 o 
   3   9  11      245.81      213.66     60.21 o 
   4   9  11      133.01       80.99     52.07 o 
   5   9  11       16.63       33.04     46.28 o 
   6   9  11       44.61       40.27     49.63 o 
   7   9  11        1.98      -30.68     44.38 o 
  -4  10  11        1.49      -13.47     41.10 o 
  -3  10  11        0.40      -26.64     34.48 o 
  -2  10  11        0.54        4.34     39.28 o 
  -1  10  11       45.45       21.54     37.68 o 
   0  10  11        0.03      -17.43     37.91 o 
   1  10  11        5.76      -31.82     36.84 o 
   2  10  11       37.76       33.72     39.96 o 
   3  10  11      135.79      122.70     52.52 o 
   4  10  11      176.96      178.65     54.20 o 
   5  10  11      431.99      469.80     82.74 o 
   6  10  11      500.71      648.45     91.04 o 
  -2  11  11       12.12       -9.59     35.24 o 
  -1  11  11        0.00      -24.81     40.04 o 
   0  11  11       72.93      106.87     44.07 o 
   1  11  11      121.98       97.89     51.61 o 
   2  11  11      144.75      133.66     54.81 o 
   3  11  11      281.12      316.04     70.11 o 
   4  11  11      131.65      132.29     58.08 o 
  -1 -11  12        5.98      -55.79     43.01 o 
   0 -11  12       10.34       29.69     52.90 o 
   1 -11  12      225.52      220.67     81.68 o 
  -5 -10  12      447.67      208.11     59.45 o 
  -4 -10  12      217.43      387.14     87.00 o 
  -2 -10  12      125.08      115.02     56.56 o 
  -1 -10  12       74.99        8.07     56.78 o 
   0 -10  12       17.53      -63.48     42.32 o 
   1 -10  12       40.24       39.81     60.21 o 
   2 -10  12       40.02        0.99     60.36 o 
   3 -10  12        6.15      -37.37     51.99 o 
   4 -10  12       12.17      -76.27     57.09 o 
  -6  -9  12       15.85       32.58     51.30 o 
  -5  -9  12       17.30       -1.75     51.68 o 
  -4  -9  12       77.03       41.87     40.57 o 
  -3  -9  12      419.88      504.74     90.28 o 
  -2  -9  12      123.75       94.54     56.02 o 
  -1  -9  12      151.46      103.37     61.35 o 
   0  -9  12       84.44       38.97     47.57 o 
   1  -9  12       29.88       -1.60     57.55 o 
   2  -9  12        3.69      -10.05     58.23 o 
   3  -9  12      135.02      115.02     64.85 o 
   4  -9  12      153.81       95.76     64.40 o 
   5  -9  12      227.58       91.80     70.87 o 
  -7  -8  12      647.54      788.97    107.02 o 
  -6  -8  12      525.56      526.74     97.51 o 
  -5  -8  12      639.13      681.11     94.92 o 
  -4  -8  12      680.78      696.56     71.30 o 
  -3  -8  12      498.62      509.84     88.07 o 
  -2  -8  12        7.03       26.11     46.20 o 
  -1  -8  12        7.30      -35.70     46.66 o 
   0  -8  12       27.23       15.07     47.95 o 
   1  -8  12       44.19      -47.19     45.44 o 
   2  -8  12        0.00      -43.84     53.51 o 
   3  -8  12      197.18      245.03     77.87 o 
   4  -8  12      152.09      115.78     65.61 o 
   5  -8  12      283.40      283.77     77.26 o 
   6  -8  12      472.09      321.83     88.53 o 
  -8  -7  12       39.76       33.11     53.28 o 
  -7  -7  12        5.11       -6.17     42.47 o 
  -6  -7  12       11.11      -17.58     48.87 o 
  -5  -7  12      115.16       93.73     38.29 o 
  -4  -7  12      500.00      497.97     85.94 o 
  -3  -7  12      658.14      713.23    101.92 o 
  -2  -7  12      123.82       93.63     53.66 o 
  -1  -7  12       40.57       69.57     55.87 o 
   0  -7  12       20.59      -23.37     43.92 o 
   1  -7  12      468.69      464.02     89.13 o 
   2  -7  12      525.48      479.77     90.43 o 
   3  -7  12     1101.69     1053.18    113.72 o 
   4  -7  12     2635.35     2327.02    174.08 o 
   5  -7  12      503.80      474.98     86.09 o 
   6  -7  12      424.62      451.31     84.34 o 
   7  -7  12      197.08      172.26     65.23 o 
  -8  -6  12      405.31      374.50     81.75 o 
  -7  -6  12      981.92     1004.84    109.53 o 
  -6  -6  12      966.77     1083.19     77.59 o 
  -4  -6  12      254.40      268.93     68.35 o 
  -3  -6  12      136.71       97.66     53.44 o 
  -2  -6  12       42.92       40.88     53.66 o 
  -1  -6  12       10.20       21.85     47.27 o 
   0  -6  12      126.52      136.18     59.91 o 
   1  -6  12      235.46      255.23     75.13 o 
   2  -6  12        7.45       82.36     64.62 o 
   3  -6  12      116.70       52.83     58.23 o 
   4  -6  12      839.24      691.31     94.84 o 
   5  -6  12      952.08      712.16     88.22 o 
   6  -6  12     1456.33     1146.55     74.46 o 
   7  -6  12     1173.07     1020.32     71.02 o 
   8  -6  12      796.38      696.59     62.32 o 
  -9  -5  12      107.11       64.32     58.69 o 
  -8  -5  12       86.60       13.93     44.61 o 
  -7  -5  12      103.56       68.99     33.47 o 
  -6  -5  12       34.80       38.39     31.07 o 
  -5  -5  12       81.87       55.96     31.84 o 
  -4  -5  12      131.33      183.67     62.57 o 
  -3  -5  12       54.26       54.88     50.92 o 
  -2  -5  12      630.87      667.79     84.26 o 
  -1  -5  12     2305.05     2300.30    163.81 o 
   0  -5  12     2275.08     2042.56    151.10 o 
   1  -5  12     5774.57     6732.76    366.28 o 
   2  -5  12     5779.01     6959.74    376.86 o 
   3  -5  12     4553.74     4931.87    287.58 o 
   4  -5  12     6798.85     6708.05    244.15 o 
   5  -5  12     4114.63     3741.60    145.74 o 
   6  -5  12     2690.40     2507.95    112.99 o 
   7  -5  12     1523.77     1386.92     82.29 o 
   8  -5  12      453.07      439.01    119.77 o 
  -9  -4  12      394.53      356.08     75.66 o 
  -8  -4  12      302.33      299.15     48.96 o 
  -7  -4  12      296.37      310.23     47.87 o 
  -6  -4  12      337.54      359.53     46.47 o 
  -5  -4  12      739.36      670.32     57.96 o 
  -4  -4  12     1020.37      861.97     96.90 o 
  -3  -4  12     1090.67      924.92    100.70 o 
  -2  -4  12      724.14      651.57     80.31 o 
  -1  -4  12     1363.64     1230.38    108.77 o 
   0  -4  12      646.54      528.26     74.90 o 
   1  -4  12      645.43      732.03     90.50 o 
   2  -4  12      115.25      174.84     58.38 o 
   3  -4  12        3.19      -32.93     21.95 o 
   4  -4  12      422.58      377.86     61.12 o 
   5  -4  12      969.13      951.14     63.70 o 
   6  -4  12     1274.06     1079.84     69.46 o 
   7  -4  12     2035.04     1885.99     95.52 o 
   8  -4  12     1588.87     1456.93     85.10 o 
   9  -4  12     1333.69     1279.59    110.64 o 
  -9  -3  12      225.70      282.25     70.71 o 
  -8  -3  12       41.57       13.94     30.65 o 
  -7  -3  12       33.49      -15.10     28.53 o 
  -6  -3  12        6.00      -20.64     21.42 o 
  -4  -3  12        1.80        9.74     39.89 o 
  -3  -3  12       72.79       71.32     47.57 o 
  -2  -3  12      335.31      408.22     72.08 o 
  -1  -3  12     2772.48     2779.85    176.37 o 
   0  -3  12     2776.30     3199.56    197.22 o 
   1  -3  12     4764.42     5423.31    180.63 o 
   2  -3  12     7392.76     9001.51    285.43 o 
   3  -3  12     8404.56    10197.32    324.40 o 
   4  -3  12     5436.08     6300.73    215.91 o 
   5  -3  12     4788.46     5084.54    219.15 o 
   6  -3  12     2975.17     2849.20    120.66 o 
   7  -3  12     1907.31     1792.71     91.77 o 
   8  -3  12      534.55      499.63     56.05 o 
   9  -3  12       93.16       74.99     35.81 o 
  -9  -2  12      296.93      311.02     71.32 o 
  -8  -2  12      249.26      234.75     63.64 o 
  -7  -2  12      842.13      771.11     61.22 o 
  -6  -2  12      405.24      352.15     43.76 o 
  -5  -2  12        0.70      -16.95     21.18 o 
  -4  -2  12      104.96       59.41     69.69 o 
  -3  -2  12      138.60      155.05     49.17 o 
  -2  -2  12      399.02      322.51     61.20 o 
  -1  -2  12      489.78      472.92     66.45 o 
   0  -2  12      557.78      508.89     33.65 o 
   1  -2  12     1240.90     1403.02     63.17 o 
   2  -2  12      208.83      285.37     34.33 o 
   3  -2  12      195.09      193.33     33.32 o 
   4  -2  12      239.18      270.34     38.85 o 
   5  -2  12      717.47      728.16     55.57 o 
   6  -2  12     1590.16     1626.18     84.77 o 
   7  -2  12     3026.46     2815.34    121.55 o 
   8  -2  12     1389.19     1263.71     77.81 o 
   9  -2  12      788.46      702.19     85.33 o 
  10  -2  12      526.50      485.41     82.74 o 
 -10  -1  12       38.21       17.20     53.05 o 
  -9  -1  12       16.78       50.24     26.79 o 
  -8  -1  12       57.88       32.20     49.02 o 
  -7  -1  12       32.84      -14.61     37.91 o 
  -6  -1  12       61.72       27.51     26.96 o 
  -5  -1  12       15.76        7.85     41.33 o 
  -4  -1  12      288.49      259.79     34.45 o 
  -3  -1  12       30.35       54.12     38.29 o 
  -2  -1  12      287.80      284.17     69.15 o 
  -1  -1  12     3089.84     3533.54    179.75 o 
   0  -1  12     4433.50     5603.25    182.71 o 
   1  -1  12     3503.12     4279.81    147.32 o 
   2  -1  12     5473.45     6544.92    214.09 o 
   3  -1  12     6198.61     7723.55    251.89 o 
   4  -1  12     5948.03     7612.73    251.67 o 
   5  -1  12     4124.40     4771.36    173.44 o 
   6  -1  12     1743.91     1888.66    100.29 o 
   7  -1  12      618.48      564.59     55.42 o 
   8  -1  12      435.87      306.76     68.28 o 
   9  -1  12       14.84      -30.07     44.83 o 
  10  -1  12        0.02       -1.52     47.57 o 
 -10   0  12      183.82      236.20     75.28 o 
  -9   0  12      514.56      685.07     99.33 o 
  -8   0  12      171.03      337.66     73.99 o 
  -7   0  12      250.03      289.86     63.86 o 
  -6   0  12      467.74      441.94     75.36 o 
  -5   0  12       32.29       12.94     39.20 o 
  -4   0  12       51.15       47.20     13.21 o 
  -3   0  12      365.51      356.65     33.69 o 
  -2   0  12      299.21      315.80     60.17 o 
  -1   0  12      339.19      439.92     33.54 o 
   0   0  12     1238.18     1384.59     62.52 o 
   1   0  12      719.98      826.89     47.81 o 
   2   0  12       98.44      140.03     26.71 o 
   3   0  12      300.47      343.44     38.48 o 
   4   0  12      652.33      616.44     50.45 o 
   5   0  12     1600.45     1643.72     82.54 o 
   6   0  12     1645.90     1532.53    119.20 o 
   7   0  12     3531.15     3835.54    205.14 o 
   8   0  12      995.39      915.40     93.47 o 
   9   0  12      254.34      203.24     59.37 o 
  10   0  12      309.86      263.22     67.67 o 
  -9   1  12        4.61        4.11     46.97 o 
  -8   1  12        3.97        5.18     42.93 o 
  -7   1  12       39.42       -5.10     40.88 o 
  -6   1  12       64.69       70.69     28.29 o 
  -5   1  12        2.19       -0.98     20.98 o 
  -4   1  12      358.41      322.11     25.75 o 
  -3   1  12       26.88       56.13     21.01 o 
  -2   1  12      763.42      796.14     52.41 o 
  -1   1  12     1926.49     2132.87     96.06 o 
   0   1  12     2722.51     3310.87    119.03 o 
   1   1  12     9390.23    11327.93    350.81 o 
   2   1  12    11250.49    13689.08    419.83 o 
   3   1  12     9590.43    10793.50    427.52 o 
   4   1  12    10860.40    12239.34    522.48 o 
   5   1  12     6059.65     5876.58    203.67 o 
   6   1  12     2512.10     2362.87    144.32 o 
   7   1  12      442.76      503.07     76.27 o 
   8   1  12      744.85      675.02     83.50 o 
   9   1  12      219.89      225.46     64.78 o 
  10   1  12        9.43      -19.87     46.05 o 
  -9   2  12      229.19      287.42     80.61 o 
  -8   2  12      185.20      221.28     64.55 o 
  -7   2  12        5.00      -21.31     25.81 o 
  -6   2  12      531.10      516.01     50.16 o 
  -5   2  12      528.10      469.16     33.77 o 
  -4   2  12     1765.49     1898.47    133.36 o 
  -3   2  12     3174.61     3024.22    143.52 o 
  -2   2  12     4328.10     4358.20    226.68 o 
  -1   2  12     2230.82     2364.82     93.33 o 
   0   2  12     2934.11     3041.60    166.09 o 
   1   2  12     2696.53     3002.54    113.64 o 
   2   2  12     3552.64     3889.17    140.12 o 
   3   2  12      287.93      291.27     37.21 o 
   4   2  12      860.91      853.89     58.15 o 
   5   2  12     3242.08     3057.15    167.31 o 
   6   2  12      285.17      289.02     61.96 o 
   7   2  12      274.24      268.32     58.99 o 
   8   2  12      815.01      705.24     82.44 o 
   9   2  12      181.76      120.11     53.82 o 
  10   2  12      325.24      249.59     69.42 o 
  -9   3  12       27.37      -27.10     46.28 o 
  -8   3  12      161.66      142.45     38.27 o 
  -7   3  12      331.30      354.17     44.88 o 
  -6   3  12      638.73      667.19     54.04 o 
  -5   3  12      324.48      346.71     30.51 o 
  -4   3  12      116.46       84.00     28.41 o 
  -3   3  12        2.22      -24.28     19.76 o 
  -2   3  12      650.83      629.56     46.46 o 
  -1   3  12     3602.20     3463.62    175.07 o 
   0   3  12     3786.69     3939.56    139.80 o 
   1   3  12    12467.72    12411.79    384.23 o 
   2   3  12    12354.50    13623.30    634.11 o 
   3   3  12    11730.91    12807.27    396.69 o 
   4   3  12    12537.06    12497.14    521.56 o 
   5   3  12     2366.89     2173.41    134.50 o 
   6   3  12     2605.82     2535.13    153.30 o 
   7   3  12     1365.18     1440.77    116.31 o 
   8   3  12     1093.19      940.82     95.76 o 
   9   3  12      275.76      270.22     69.57 o 
  10   3  12       21.98      -16.14     41.48 o 
  -9   4  12      121.68      124.32     41.27 o 
  -8   4  12       18.23       10.27     31.91 o 
  -7   4  12        3.20      -37.52     26.20 o 
  -6   4  12       61.42       18.90     25.48 o 
  -5   4  12      907.77      852.27     43.53 o 
  -4   4  12     1919.57     1895.07     87.80 o 
  -3   4  12     3316.63     3192.25    147.40 o 
  -2   4  12     3845.38     3688.28    136.80 o 
  -1   4  12     5520.28     5238.01    180.20 o 
   0   4  12     3095.71     3011.41    115.99 o 
   1   4  12     3164.63     2895.84    111.87 o 
   2   4  12     1609.21     1471.21     71.86 o 
   3   4  12       18.73      -29.17     19.45 o 
   4   4  12      237.49      160.61     49.48 o 
   5   4  12      413.87      319.93     65.92 o 
   6   4  12      387.79      315.59     66.98 o 
   7   4  12      521.51      519.20     82.44 o 
   8   4  12      810.96      777.93     91.42 o 
   9   4  12      312.65      388.51     78.40 o 
  -8   5  12       64.43       48.51     37.79 o 
  -7   5  12      107.72       71.56     32.73 o 
  -6   5  12       31.66       46.99     23.88 o 
  -5   5  12       17.64       15.80     20.87 o 
  -4   5  12       64.43       28.73     29.62 o 
  -3   5  12      132.40      124.63     33.38 o 
  -2   5  12      827.51      744.47     52.05 o 
  -1   5  12     2274.07     2144.13     93.53 o 
   0   5  12     5132.10     4913.85    172.44 o 
   1   5  12     7513.90     7239.78    388.47 o 
   2   5  12     4036.31     3820.26    139.87 o 
   3   5  12     1614.20     1719.75    114.56 o 
   4   5  12     3929.66     3765.51    198.90 o 
   5   5  12     5392.51     5403.35    264.89 o 
   6   5  12     2487.95     2625.48    161.68 o 
   7   5  12      626.75      602.02     86.32 o 
   8   5  12      127.08       80.38     55.19 o 
   9   5  12       54.30       67.67     56.48 o 
  -8   6  12        0.25      -44.85     29.90 o 
  -7   6  12        7.02       16.15     31.68 o 
  -6   6  12      195.39      156.21     30.84 o 
  -5   6  12      975.01      980.63     55.71 o 
  -4   6  12     1992.33     2020.44     98.84 o 
  -3   6  12     1363.48     1504.43     79.98 o 
  -2   6  12     1400.95     1383.21     74.14 o 
  -1   6  12     1227.33     1161.39     66.23 o 
   0   6  12      632.88      660.91    104.74 o 
   1   6  12       66.48       76.86     25.78 o 
   2   6  12      151.12      123.24     47.80 o 
   3   6  12        0.06      -40.88     27.25 o 
   4   6  12      439.44      404.34     69.42 o 
   5   6  12      177.08      103.52     52.75 o 
   6   6  12      384.00      304.02     67.44 o 
   7   6  12      472.97      398.33     74.06 o 
   8   6  12      551.39      617.93     91.95 o 
   9   6  12      245.19      218.92     68.13 o 
  -7   7  12       13.52       18.70     30.34 o 
  -6   7  12        1.27      -15.72     37.88 o 
  -5   7  12        2.66      -26.98     24.65 o 
  -4   7  12        0.05       18.64     30.91 o 
  -3   7  12      523.99      637.57     79.39 o 
  -2   7  12      728.40      681.23     55.90 o 
  -1   7  12     3092.14     3041.04    126.01 o 
   0   7  12     2789.80     2747.84    156.00 o 
   1   7  12     2708.62     2808.09    161.60 o 
   2   7  12     4960.22     5349.00    261.92 o 
   3   7  12     3273.43     3442.84    191.89 o 
   4   7  12     2163.60     2058.40    137.32 o 
   5   7  12      935.63      910.53     94.39 o 
   6   7  12      992.29      967.77    102.07 o 
   7   7  12      303.40      245.48     65.01 o 
   8   7  12       43.78       -9.90     46.74 o 
  -6   8  12       55.97       87.50     22.23 o 
  -5   8  12      394.12      601.60    106.57 o 
  -4   8  12      649.88      718.11     63.15 o 
  -1   8  12      761.33      596.45     52.02 o 
   0   8  12     1101.27      966.93     90.05 o 
   1   8  12      560.28      414.16     67.14 o 
   2   8  12      275.76      247.99     59.52 o 
   3   8  12        3.20      -35.24     33.57 o 
   4   8  12       13.83       38.14     46.20 o 
   5   8  12      353.64      292.60     63.33 o 
   6   8  12      113.78       62.80     45.67 o 
   7   8  12        3.89      -49.40     43.84 o 
  -5   9  12        1.71        7.46     36.57 o 
  -4   9  12        0.59      -30.90     35.85 o 
  -3   9  12       12.84       20.30     58.38 o 
  -2   9  12       96.82      114.92     30.29 o 
  -1   9  12      345.93      295.95     62.87 o 
   0   9  12      725.54      608.19     72.85 o 
   1   9  12     1349.50     1290.51    104.36 o 
   2   9  12     1532.01     1555.41    119.20 o 
   3   9  12     1660.30     1746.23    129.02 o 
   4   9  12      663.18      785.54     88.75 o 
   5   9  12      395.17      541.28     84.95 o 
   6   9  12      142.53      172.48     61.20 o 
  -3  10  12      371.77      407.08     73.38 o 
  -2  10  12      526.15      712.32     90.20 o 
  -1  10  12      914.29      842.78     88.68 o 
   0  10  12     1178.42     1016.94     94.54 o 
   1  10  12     1017.42     1073.35    100.48 o 
   2  10  12      292.19      301.73     63.25 o 
   3  10  12       76.27        3.73     40.19 o 
   4  10  12        7.33      -15.22     43.08 o 
   5  10  12        0.59        0.84     49.78 o 
  -1  11  12       16.37      -53.89     35.93 o 
   0  11  12       91.76       56.56     47.42 o 
   1  11  12      163.95      171.19     59.14 o 
   2  11  12      338.27      267.71     66.91 o 
  -4 -10  13      482.56      312.62     64.17 o 
  -3 -10  13      794.44      767.35    104.97 o 
  -2 -10  13     1056.81      794.52     99.33 o 
  -1 -10  13     1080.76      974.55    116.84 o 
   0 -10  13      937.14      828.93    112.81 o 
   1 -10  13      879.93      901.93    112.66 o 
   2 -10  13      311.14      282.93     83.96 o 
   3 -10  13      337.57      367.35     95.45 o 
  -5  -9  13      580.97      565.03     92.71 o 
  -4  -9  13      647.21      679.64     68.31 o 
  -3  -9  13      310.30      472.85     91.57 o 
  -2  -9  13      229.87      244.87     70.87 o 
  -1  -9  13        5.00      -29.53     41.79 o 
   0  -9  13       33.94      -12.86     49.02 o 
   1  -9  13       92.79       83.12     64.93 o 
   2  -9  13      318.40      240.23     75.97 o 
   3  -9  13      128.84      101.09     66.22 o 
   4  -9  13      192.99      229.65     79.92 o 
   5  -9  13      137.57       14.46     68.20 o 
  -7  -8  13        1.55      -54.50     50.09 o 
  -6  -8  13       54.09       18.57     56.25 o 
  -5  -8  13      159.67       41.26     47.35 o 
  -4  -8  13      621.52      529.94     95.99 o 
  -3  -8  13     1644.24     1639.29    142.27 o 
  -2  -8  13     2552.98     2474.92    179.56 o 
  -1  -8  13     2147.12     2045.08    160.53 o 
   0  -8  13     1735.34     1723.86    150.94 o 
   1  -8  13     1107.32     1180.75    125.82 o 
   2  -8  13     1104.14     1261.89    131.38 o 
   3  -8  13      529.33      573.10    100.78 o 
   4  -8  13      330.32      319.62     82.36 o 
   5  -8  13       92.40       13.70     55.34 o 
   6  -8  13       19.98      -55.64     55.64 o 
  -7  -7  13      233.63      239.39     69.04 o 
  -6  -7  13      792.07      844.76    106.26 o 
  -4  -7  13      395.67      387.90     85.02 o 
  -3  -7  13       34.09       57.70     52.98 o 
  -2  -7  13      529.06      425.96     83.35 o 
  -1  -7  13        4.08      -58.92     43.31 o 
   0  -7  13      121.61       51.53     57.39 o 
   1  -7  13      543.56      568.76     95.38 o 
   2  -7  13     1028.42      841.72    106.49 o 
   3  -7  13      786.91      662.23     95.91 o 
   4  -7  13      616.95      575.84     97.74 o 
   5  -7  13      548.10      557.11    101.09 o 
   6  -7  13      375.78      377.93     87.92 o 
   7  -7  13      145.99       41.94     54.81 o 
  -8  -6  13       24.45        8.45     52.52 o 
  -7  -6  13      324.67      265.58     70.56 o 
  -6  -6  13      884.89      839.02    132.90 o 
  -5  -6  13     2071.58     2068.60    160.91 o 
  -4  -6  13     3567.87     3496.88    223.10 o 
  -3  -6  13     4827.38     4972.21    290.47 o 
  -2  -6  13     5452.01     5510.37    314.60 o 
  -1  -6  13     4103.05     3736.58    233.76 o 
   0  -6  13     4017.20     3854.41    241.22 o 
   1  -6  13     5076.67     5401.90    313.61 o 
   2  -6  13     4788.21     5494.31    320.99 o 
   3  -6  13      975.24      952.70    113.26 o 
   4  -6  13      186.29      165.33     66.60 o 
   5  -6  13       20.45       58.00     52.14 o 
   6  -6  13        7.33        0.76     46.74 o 
   7  -6  13       10.27        2.82     31.23 o 
  -8  -5  13      971.31      941.13    104.59 o 
  -7  -5  13     1447.23     1451.31     88.65 o 
  -6  -5  13     2664.99     2605.93    126.51 o 
  -4  -5  13     1787.43     1761.69    141.05 o 
  -3  -5  13      300.05      295.72     73.99 o 
  -2  -5  13      245.96      347.48     77.87 o 
  -1  -5  13      435.11      504.36     83.58 o 
   0  -5  13        0.82      -46.81     48.64 o 
   1  -5  13     2170.92     2540.68    183.90 o 
   2  -5  13     4646.17     5493.70    317.49 o 
   3  -5  13     2875.74     3149.71    209.93 o 
   4  -5  13     1061.05     1059.87    110.75 o 
   5  -5  13      426.03      509.21     54.08 o 
   6  -5  13      248.26      204.43     42.08 o 
   7  -5  13      127.57      157.36     39.76 o 
   8  -5  13        2.59      -19.31     32.85 o 
  -8  -4  13        4.08      -41.82     30.94 o 
  -7  -4  13      155.56      106.25     61.69 o 
  -6  -4  13      496.06      507.26     54.16 o 
  -5  -4  13     1987.60     1671.01    306.72 o 
  -4  -4  13     1801.61     1674.23    134.58 o 
  -3  -4  13     2906.75     3151.61    204.07 o 
  -2  -4  13     6682.88     7009.07    375.04 o 
  -1  -4  13     8101.38     8072.06    421.62 o 
   0  -4  13     8592.25     8212.88    428.32 o 
   1  -4  13     3934.37     4627.24    271.74 o 
   2  -4  13     2415.64     2718.27    185.20 o 
   3  -4  13     1454.46     1562.64    132.98 o 
   4  -4  13      338.01      316.95     56.52 o 
   5  -4  13        2.64      -18.36     29.48 o 
   6  -4  13       26.13       29.98     32.17 o 
   7  -4  13       14.16       23.37     34.40 o 
   8  -4  13        8.58       34.81     33.88 o 
   9  -4  13        1.19       23.35     43.43 o 
  -9  -3  13      442.45      644.72     96.75 o 
  -8  -3  13      866.20      908.32     95.99 o 
  -7  -3  13     1255.97     1279.84     79.80 o 
  -6  -3  13     1169.52     1110.90     71.53 o 
  -5  -3  13      121.30      108.37     43.77 o 
  -4  -3  13     1456.28     1512.55    128.18 o 
  -3  -3  13     1587.10     1469.24    122.86 o 
  -2  -3  13      610.27      562.82     80.76 o 
  -1  -3  13       32.47      -23.90     36.00 o 
   0  -3  13      800.54      707.60     83.73 o 
   1  -3  13      762.13      853.14     94.62 o 
   2  -3  13      400.77      454.44     60.36 o 
   3  -3  13      314.19      382.44     55.19 o 
   4  -3  13      258.63      286.74     42.63 o 
   5  -3  13      238.63      267.93     45.29 o 
   6  -3  13      140.02      141.46     50.09 o 
   7  -3  13        0.76      -13.40     31.02 o 
   8  -3  13      104.05       34.96     36.99 o 
   9  -3  13      303.70      328.83     70.26 o 
  -9  -2  13       51.80       -5.02     51.38 o 
  -8  -2  13        2.70       -6.55     36.77 o 
  -7  -2  13       72.98       30.07     50.24 o 
  -6  -2  13      280.00      218.33     39.25 o 
  -5  -2  13     2152.07     1936.83     94.17 o 
  -4  -2  13      899.90      949.01     65.16 o 
  -3  -2  13     4369.12     4423.55    253.93 o 
  -2  -2  13     5473.89     5487.69    301.05 o 
  -1  -2  13     1770.63     1717.01    129.78 o 
   0  -2  13     1234.21     1359.78    112.81 o 
   1  -2  13      465.39      562.29     40.04 o 
   2  -2  13       17.19       -5.13     22.45 o 
   3  -2  13      263.54      301.32     39.64 o 
   4  -2  13      182.84      242.68     40.34 o 
   5  -2  13        3.19      -28.25     28.02 o 
   6  -2  13      108.17      104.58     38.00 o 
   7  -2  13       17.54      -21.31     31.35 o 
   8  -2  13      202.06      193.63     49.17 o 
   9  -2  13        1.41      -13.24     47.88 o 
  -9  -1  13      220.69      291.76     74.29 o 
  -8  -1  13      626.65      631.25     81.75 o 
  -7  -1  13     1088.76     1090.32    106.26 o 
  -6  -1  13     1129.38     1148.55    107.25 o 
  -5  -1  13     1847.70     1810.53     88.31 o 
  -4  -1  13     1266.45     1143.33     99.79 o 
  -3  -1  13      611.29      515.02     72.08 o 
  -2  -1  13        1.91       23.37     38.14 o 
  -1  -1  13      231.38      265.73     58.08 o 
   0  -1  13     1257.97     1442.69     63.18 o 
   1  -1  13     1155.48     1306.74     62.20 o 
   2  -1  13       29.40       24.24     22.03 o 
   3  -1  13      318.68      423.38     43.71 o 
   4  -1  13      194.10      230.71     38.52 o 
   5  -1  13      110.50       81.03     45.40 o 
   6  -1  13       27.93      -18.35     28.32 o 
   7  -1  13       12.00        2.46     31.28 o 
   8  -1  13       56.18       52.22     52.75 o 
   9  -1  13      157.99      221.96     65.69 o 
  -9   0  13        9.13      -36.00     40.65 o 
  -8   0  13        5.67       -3.27     45.52 o 
  -7   0  13        3.73      -13.32     46.81 o 
  -6   0  13      104.02      162.59     57.32 o 
  -5   0  13     1254.15     1273.31    109.08 o 
  -4   0  13     2428.00     2503.23    162.74 o 
  -3   0  13     4268.25     3870.17    222.42 o 
  -2   0  13     5392.70     5837.42    406.47 o 
  -1   0  13     5284.06     5623.03    185.09 o 
   0   0  13     2344.52     2590.77    135.53 o 
   1   0  13     1501.29     1718.10     75.99 o 
   2   0  13      360.35      413.72     47.57 o 
   3   0  13      683.99      828.31     55.64 o 
   4   0  13      461.20      547.56     50.67 o 
   5   0  13       70.25       36.78     63.52 o 
   6   0  13        2.04      -32.64     26.66 o 
   7   0  13      350.50      382.95     65.61 o 
   8   0  13      178.05      136.78     55.26 o 
   9   0  13       38.20       -0.53     46.81 o 
  10   0  13       41.34       65.77     54.73 o 
  -9   1  13      761.22      841.49    100.17 o 
  -8   1  13     1228.52      980.18     96.67 o 
  -7   1  13     1266.83     1294.32    114.63 o 
  -6   1  13     2615.08     2524.93    169.97 o 
  -5   1  13     3594.32     3175.72    224.09 o 
  -4   1  13     2359.19     2130.02     98.10 o 
  -3   1  13     1609.38     1389.81     80.15 o 
  -2   1  13      848.56      746.89     69.57 o 
  -1   1  13      390.24      391.51     35.16 o 
   0   1  13       75.92       77.57     22.33 o 
   1   1  13      803.07      889.00     52.09 o 
   2   1  13      682.76      894.56     59.98 o 
   3   1  13      217.32      296.02     70.30 o 
   4   1  13       89.86       88.69     31.23 o 
   5   1  13      166.65      186.51     38.50 o 
   6   1  13      512.90      476.05     70.87 o 
   7   1  13      281.81      259.56     59.45 o 
   8   1  13      276.17      359.96     71.63 o 
   9   1  13      301.65      187.18     64.62 o 
  10   1  13      393.68      451.46     82.66 o 
  -9   2  13      137.96      125.67     58.99 o 
  -8   2  13       53.20       30.60     52.90 o 
  -7   2  13      106.81        3.04     33.95 o 
  -6   2  13      446.30      469.41     47.63 o 
  -5   2  13      961.95      955.10     42.95 o 
  -4   2  13     1445.18     1466.50    115.85 o 
  -3   2  13     3718.68     3553.17    130.63 o 
  -2   2  13     3568.24     3454.91    265.54 o 
  -1   2  13     9303.92     9536.36    300.77 o 
   0   2  13     8263.52     8492.63    363.62 o 
   1   2  13     5802.55     6647.05    293.28 o 
   2   2  13     3306.95     3769.32    139.05 o 
   3   2  13     1673.94     1799.00     88.53 o 
   4   2  13      195.32      239.26     55.60 o 
   5   2  13      827.06      858.16     85.71 o 
   6   2  13       16.92       -3.50     40.72 o 
   7   2  13       89.69       50.69     43.39 o 
   8   2  13       63.94       56.02     52.90 o 
   9   2  13      350.34      332.03     69.72 o 
  10   2  13      444.28      302.49     75.89 o 
  -9   3  13      882.64     1137.36    121.33 o 
  -8   3  13     1769.26     2022.77    158.48 o 
  -7   3  13     1905.69     2070.20     98.86 o 
  -5   3  13     2756.07     2850.20     87.27 o 
  -4   3  13     1603.76     1575.72     77.02 o 
  -3   3  13     2488.33     2215.28    159.20 o 
  -2   3  13     2760.41     2511.56    101.78 o 
  -1   3  13     3110.56     2906.17    112.39 o 
   0   3  13     1630.04     1655.66    123.96 o 
   1   3  13      371.24      372.89     37.78 o 
   2   3  13       18.03       22.79     24.83 o 
   3   3  13      245.42      244.53     37.14 o 
   4   3  13      107.19      101.62     41.94 o 
   5   3  13      360.05      376.41     63.25 o 
   6   3  13       73.43       89.90     44.07 o 
   7   3  13      348.68      335.23     65.39 o 
   8   3  13      825.04      779.83     88.91 o 
   9   3  13      811.30      802.52     96.37 o 
  -8   4  13        0.14      -34.66     27.54 o 
  -7   4  13       52.13       -3.47     26.94 o 
  -6   4  13      376.81      367.99     35.74 o 
  -5   4  13      633.82      640.69     42.57 o 
  -4   4  13     1084.96      995.34     61.98 o 
  -3   4  13     1354.62     1260.29     67.93 o 
  -2   4  13     1526.06     1381.53     71.04 o 
  -1   4  13      828.35      709.08     51.36 o 
   0   4  13     1164.63     1032.02     59.91 o 
   1   4  13      504.71      471.13     43.44 o 
   2   4  13      255.14      152.63     37.53 o 
   3   4  13      348.36      311.25     59.22 o 
   4   4  13       16.00       -1.14     37.68 o 
   5   4  13        1.47       23.67     42.70 o 
   6   4  13      182.26      131.99     55.41 o 
   7   4  13      143.78      106.64     54.65 o 
   8   4  13        0.04      -47.73     31.82 o 
   9   4  13       11.02        2.97     50.16 o 
  -8   5  13      683.58      853.46     68.61 o 
  -7   5  13     1035.26     1231.75     78.93 o 
  -6   5  13     1260.70     1357.93     60.64 o 
  -5   5  13      980.70      886.93     54.47 o 
  -4   5  13      892.58      858.24     61.01 o 
  -3   5  13      137.16       72.18     38.29 o 
  -2   5  13        7.61       11.43     25.44 o 
  -1   5  13       41.92       35.66     26.54 o 
   0   5  13      322.54      303.65     39.11 o 
   1   5  13      916.11      795.42     53.39 o 
   2   5  13      201.82      158.02     30.50 o 
   3   5  13      117.14       26.57     38.97 o 
   4   5  13       16.28       40.04     43.84 o 
   5   5  13      137.21      166.17     57.01 o 
   6   5  13      123.97      196.16     61.88 o 
   7   5  13      171.19      177.13     61.35 o 
   8   5  13      408.29      412.49     78.40 o 
   9   5  13      454.60      367.20     74.52 o 
  -7   6  13        0.75      -43.65     29.56 o 
  -6   6  13       29.36       14.72     20.96 o 
  -5   6  13      606.10      723.04     47.91 o 
  -4   6  13      719.34      765.10     58.29 o 
  -3   6  13     1734.29     1723.34     88.36 o 
  -2   6  13     2560.91     2396.28    104.84 o 
  -1   6  13     1026.03     1000.62     62.96 o 
   0   6  13      105.68       54.77     28.16 o 
   1   6  13       14.24      -14.06     22.25 o 
   2   6  13       16.95       16.59     38.06 o 
   3   6  13       41.84       -0.23     34.86 o 
   4   6  13       27.19       25.58     42.25 o 
   5   6  13       21.51      -39.89     42.32 o 
   6   6  13      214.91      198.21     63.33 o 
   7   6  13      136.58       59.83     48.72 o 
   8   6  13        0.14      -18.19     48.34 o 
  -6   7  13      289.64      313.89     70.64 o 
  -5   7  13      406.07      505.95     46.17 o 
  -4   7  13      373.77      321.52    186.64 o 
  -3   7  13      243.08      232.50     48.64 o 
  -2   7  13       15.74       20.54     28.37 o 
  -1   7  13      326.07      347.86     46.26 o 
   0   7  13       44.91       12.05     28.47 o 
   1   7  13       61.94       39.43     42.70 o 
   2   7  13       31.23       50.24     44.22 o 
   3   7  13        2.13        2.89     42.85 o 
   4   7  13       70.94       45.37     41.48 o 
   5   7  13     1016.57     1092.76    104.21 o 
   6   7  13      461.73      432.58     79.32 o 
   7   7  13      485.66      524.46     85.10 o 
   8   7  13      243.08      306.83     75.81 o 
  -5   8  13      189.33      257.93     39.45 o 
  -4   8  13      338.53      347.10     68.28 o 
  -3   8  13      400.92      458.41     55.69 o 
  -2   8  13      429.64      499.31     57.03 o 
  -1   8  13      329.47      288.04     44.31 o 
   0   8  13      150.26       94.16     49.02 o 
   1   8  13       10.56      -14.23     35.40 o 
   2   8  13      149.79      146.45     49.71 o 
   3   8  13      234.38      232.54     62.57 o 
   4   8  13       69.18       69.27     52.52 o 
   5   8  13      358.61      323.12     67.97 o 
   6   8  13       20.11       15.07     44.76 o 
   7   8  13       17.48      -18.19     47.12 o 
  -4   9  13      223.64      276.77     66.22 o 
  -3   9  13      212.13      316.96    101.92 o 
  -2   9  13      282.41      252.94     59.60 o 
  -1   9  13      114.07       80.38     48.72 o 
   0   9  13        1.65       -7.92     35.85 o 
   1   9  13        5.49       36.23     47.12 o 
   2   9  13      134.94      106.19     54.50 o 
   3   9  13      130.45       99.41     56.10 o 
   4   9  13      144.51      149.88     61.43 o 
   5   9  13      357.45      486.55     84.26 o 
   6   9  13      773.07      868.66    101.62 o 
  -3  10  13        1.88      -35.17     34.48 o 
  -2  10  13        2.94      -23.98     42.55 o 
  -1  10  13        3.53      -51.76     39.89 o 
   0  10  13       17.80       27.63     40.57 o 
   1  10  13       21.91       18.80     47.27 o 
   2  10  13      114.56      100.63     54.12 o 
   3  10  13      160.98      132.98     60.29 o 
   4  10  13       76.15       49.32     52.29 o 
  -3 -10  14      152.56       68.74     57.39 o 
  -2 -10  14       96.69       37.07     54.42 o 
  -1 -10  14      125.71       92.10     70.79 o 
   0 -10  14      234.54      187.48     79.54 o 
   1 -10  14      195.63      250.43     88.53 o 
   2 -10  14      463.23      477.95    107.78 o 
  -4  -9  14      223.75      166.13     50.13 o 
  -3  -9  14      280.40      239.32     74.60 o 
  -2  -9  14       14.44        8.53     48.87 o 
  -1  -9  14        1.35      -61.58     47.12 o 
   0  -9  14        0.11      -63.64     43.77 o 
   1  -9  14        8.92      -75.01     50.01 o 
   2  -9  14        3.92      -54.42     48.94 o 
   3  -9  14       14.20      -20.93     57.24 o 
   4  -9  14        5.94      -48.18     59.83 o 
  -6  -8  14      135.03       34.63     52.22 o 
  -5  -8  14       78.98       28.17     32.01 o 
  -4  -8  14        0.13      -42.25     51.91 o 
  -3  -8  14       19.74      112.58     62.26 o 
  -2  -8  14       30.46       71.93     51.76 o 
  -1  -8  14       20.21      -39.28     49.48 o 
   0  -8  14      126.03       70.18     60.67 o 
   1  -8  14      353.75      393.84     93.55 o 
   2  -8  14      586.74      559.09    104.05 o 
   3  -8  14      305.48      374.35     91.95 o 
   4  -8  14      570.26      396.58     95.00 o 
   5  -8  14      470.85      438.06     93.78 o 
  -7  -7  14      516.16      507.94     93.32 o 
  -6  -7  14      747.48      768.24     72.47 o 
  -5  -7  14     1081.34     1080.46     83.78 o 
  -4  -7  14      612.92      727.46    112.73 o 
  -3  -7  14      629.03      635.97    107.48 o 
  -2  -7  14      110.66       96.59     58.99 o 
  -1  -7  14      120.64       49.55     56.86 o 
   0  -7  14       74.55        1.45     56.71 o 
   1  -7  14      258.53      213.13     81.29 o 
   2  -7  14      359.92      279.28     81.90 o 
   3  -7  14        2.09      -23.67     48.41 o 
   4  -7  14        2.56      -13.24     50.01 o 
   5  -7  14      106.26       45.98     61.81 o 
   6  -7  14      184.49       93.55     67.44 o 
  -7  -6  14      280.44      236.04     64.55 o 
  -6  -6  14       52.92       22.34     37.22 o 
  -5  -6  14       18.62       13.04     34.58 o 
  -4  -6  14        3.11       29.31     54.50 o 
  -3  -6  14      327.55      288.26     75.81 o 
  -2  -6  14      606.44      675.55    104.36 o 
  -1  -6  14      605.46      567.84     94.84 o 
   0  -6  14      158.86      167.31     63.10 o 
   1  -6  14       39.91        4.49     58.76 o 
   2  -6  14      434.90      596.31    106.87 o 
   3  -6  14      363.66      494.39    101.47 o 
   4  -6  14      346.22      385.31     86.62 o 
   5  -6  14     1095.59      820.18    100.78 o 
   6  -6  14     1035.43      826.65    100.78 o 
   7  -6  14      390.06      428.70     91.95 o 
  -8  -5  14      563.47      576.45     93.25 o 
  -7  -5  14      976.52     1009.54     78.25 o 
  -6  -5  14      579.32      743.31     94.46 o 
  -5  -5  14      661.13      695.39     65.14 o 
  -4  -5  14      268.52      494.85     87.92 o 
  -3  -5  14      645.77      723.89     95.60 o 
  -2  -5  14      354.39      422.15     87.99 o 
  -1  -5  14        0.50       26.64     52.75 o 
   0  -5  14        1.04       -3.50     50.16 o 
   1  -5  14       74.46       72.16     65.01 o 
   2  -5  14      141.67      139.45     73.83 o 
   3  -5  14      306.24      184.28     72.85 o 
   4  -5  14      337.97      491.19    100.17 o 
   5  -5  14        3.92        7.61     54.42 o 
   6  -5  14      183.06      119.43     60.82 o 
   7  -5  14      201.45      191.53     45.30 o 
   8  -5  14      565.12      475.48     58.47 o 
  -8  -4  14      144.06      245.10     67.82 o 
  -7  -4  14       13.58       13.72     41.33 o 
  -6  -4  14       33.08       21.79     33.58 o 
  -5  -4  14        1.23       23.28     29.95 o 
  -4  -4  14      536.29      535.57     90.28 o 
  -3  -4  14      163.03      172.94     62.80 o 
  -2  -4  14      641.06      679.81     92.03 o 
  -1  -4  14      527.96      641.15     99.56 o 
   0  -4  14      606.49      650.89     98.04 o 
   1  -4  14      924.04     1059.87    110.98 o 
   2  -4  14     1481.31     1695.16    143.48 o 
   3  -4  14     1968.93     2146.01    167.46 o 
   4  -4  14     2860.09     3352.64    220.74 o 
   5  -4  14     3464.16     3613.46    166.51 o 
   6  -4  14     3343.82     3144.30    189.00 o 
   7  -4  14     2411.38     2110.07    105.50 o 
   8  -4  14     1346.77     1170.33     79.04 o 
  -9  -3  14      195.16      241.60     72.77 o 
  -8  -3  14      376.89      385.24     84.03 o 
  -7  -3  14      670.99      648.38     84.87 o 
  -6  -3  14      435.89      462.83     53.71 o 
  -5  -3  14        1.22       14.21     28.51 o 
  -4  -3  14       72.39       42.55     51.91 o 
  -3  -3  14     1096.97     1027.37    106.95 o 
  -2  -3  14      668.87      640.77     89.52 o 
  -1  -3  14     1900.02     2101.78    158.78 o 
   0  -3  14     2124.77     2419.58    170.43 o 
   1  -3  14     1631.83     1703.46    136.18 o 
   2  -3  14     2554.53     3008.13    199.28 o 
   3  -3  14      997.70     1106.15    110.75 o 
   4  -3  14      680.89      664.77     71.36 o 
   5  -3  14      308.08      304.53     50.43 o 
   6  -3  14        3.49      -11.80     30.23 o 
   7  -3  14      428.73      311.40     68.58 o 
   8  -3  14      398.63      350.84     55.34 o 
   9  -3  14      714.65      781.36     99.64 o 
  -9  -2  14      159.32      114.63     63.79 o 
  -8  -2  14      176.27      242.74     65.31 o 
  -7  -2  14        2.05      -57.55     43.62 o 
  -6  -2  14      320.93      336.22     74.60 o 
  -5  -2  14      167.79      132.84     29.56 o 
  -4  -2  14      654.81      700.44     90.81 o 
  -3  -2  14      548.27      550.11     86.85 o 
  -2  -2  14       34.39       11.42     45.29 o 
  -1  -2  14     2451.84     2867.38    190.14 o 
   0  -2  14     1792.13     1973.37    144.93 o 
   1  -2  14     1824.12     1963.78    145.46 o 
   2  -2  14     1912.87     2282.77     95.59 o 
   3  -2  14     4893.25     5917.50    204.35 o 
   4  -2  14     4345.86     5053.23    181.57 o 
   5  -2  14     3890.59     4480.98    169.99 o 
   6  -2  14     2570.88     2628.60    150.26 o 
   7  -2  14     3079.56     3168.09    137.35 o 
   8  -2  14      998.10      861.89     95.22 o 
   9  -2  14      412.50      343.37     74.37 o 
  -9  -1  14      100.36      154.22     65.99 o 
  -8  -1  14       31.10       16.21     44.45 o 
  -7  -1  14       73.85       12.56     49.86 o 
  -6  -1  14       75.37       34.56     50.39 o 
  -5  -1  14        7.93      -13.02     43.08 o 
  -4  -1  14       15.28       19.93     23.90 o 
  -3  -1  14     1973.80     1895.27    141.12 o 
  -2  -1  14      901.33      838.22     91.04 o 
  -1  -1  14     4517.63     5252.71    291.76 o 
   0  -1  14     4223.28     4853.92    274.79 o 
   1  -1  14     1377.88     1620.53     73.06 o 
   2  -1  14     1102.21     1210.70     65.27 o 
   3  -1  14     1025.74     1122.63     65.81 o 
   4  -1  14       56.83       62.95     31.38 o 
   5  -1  14      168.93      141.84     38.23 o 
   6  -1  14      327.28      278.04     46.03 o 
   7  -1  14      742.30      675.43     59.49 o 
   8  -1  14      884.84      775.95     86.62 o 
   9  -1  14      323.24      273.57     68.66 o 
  -9   0  14       99.63      209.86     51.99 o 
  -8   0  14      150.58      157.49     63.56 o 
  -7   0  14      101.22      130.47     59.75 o 
  -6   0  14       43.28        3.50     44.76 o 
  -5   0  14      103.69       30.37     56.71 o 
  -4   0  14       80.74       37.83     46.89 o 
  -3   0  14       95.79      118.44     50.77 o 
  -2   0  14       79.69      102.15     47.57 o 
  -1   0  14       93.54      112.54     22.36 o 
   0   0  14      617.40      721.48     46.15 o 
   1   0  14     2998.28     3534.54    130.03 o 
   2   0  14     3910.96     4658.90    165.36 o 
   3   0  14     6598.87     7551.80    250.31 o 
   4   0  14     5211.70     5883.00    350.30 o 
   5   0  14     4402.74     4865.29    313.57 o 
   6   0  14     2390.95     2302.48    107.37 o 
   7   0  14      814.76      782.04     87.38 o 
   8   0  14      913.32      873.31     94.31 o 
   9   0  14      285.19      221.89     65.99 o 
  -9   1  14      121.23       93.02     62.95 o 
  -8   1  14      209.94      214.35     52.45 o 
  -7   1  14      377.46      371.31     77.18 o 
  -6   1  14      213.24      120.42     55.41 o 
  -5   1  14       26.44        7.84     45.75 o 
  -4   1  14        3.32       -7.31     45.21 o 
  -3   1  14       33.49       39.99     22.83 o 
  -2   1  14       24.09       23.63     18.82 o 
  -1   1  14     1185.71     1270.62     62.77 o 
   0   1  14     1482.25     1822.92     81.56 o 
   1   1  14     3531.25     4151.47    149.01 o 
   2   1  14     1098.46     1133.62     64.43 o 
   3   1  14      159.15      200.14     35.33 o 
   4   1  14       99.27      112.90     32.81 o 
   5   1  14      780.32      764.31     67.33 o 
   6   1  14      768.33      701.20     81.60 o 
   7   1  14      904.53      772.15     89.06 o 
   8   1  14      331.41      322.82     70.03 o 
   9   1  14      290.02      313.23     71.70 o 
  -9   2  14      113.52       81.68     65.61 o 
  -8   2  14      125.48        6.17     58.31 o 
  -7   2  14       51.19      110.60     59.60 o 
  -6   2  14       12.77       -8.83     44.99 o 
  -5   2  14       37.95       22.31     18.01 o 
  -4   2  14        7.13      -12.71     40.72 o 
  -3   2  14        0.18      -20.35     19.70 o 
  -2   2  14       52.70       60.23     24.58 o 
  -1   2  14      533.05      622.22     45.93 o 
   0   2  14     2071.46     2331.55     97.09 o 
   1   2  14      938.07     1071.14     62.31 o 
   2   2  14     4640.16     5248.29    183.49 o 
   3   2  14     7796.06     7969.43    333.97 o 
   4   2  14     4187.12     4355.85    161.11 o 
   5   2  14     3381.86     3183.12    176.98 o 
   6   2  14     1192.10     1157.99     98.95 o 
   7   2  14     1571.64     1733.75    128.87 o 
   8   2  14     1119.19     1180.07    111.29 o 
   9   2  14      223.05      270.68     65.69 o 
  -8   3  14      260.48      364.99     86.47 o 
  -7   3  14       16.13       23.37     56.94 o 
  -6   3  14       55.33       58.04     21.39 o 
  -5   3  14       52.64       33.95     20.02 o 
  -4   3  14      643.35      557.53     47.16 o 
  -3   3  14     1516.87     1351.62     70.18 o 
  -2   3  14     2194.85     2006.54    164.07 o 
  -1   3  14     3790.11     3587.67    188.96 o 
   0   3  14     4467.92     4302.29    154.75 o 
   1   3  14     2188.72     2241.38    248.87 o 
   2   3  14     3974.59     4149.18    151.83 o 
   3   3  14      751.13      708.00     57.09 o 
   4   3  14       76.96       50.92     43.92 o 
   5   3  14      667.53      592.28     71.70 o 
   6   3  14       84.09       83.88     45.82 o 
   7   3  14      282.09      216.02     59.45 o 
   8   3  14      543.51      472.54     79.92 o 
   9   3  14      138.34      146.22     64.32 o 
  -8   4  14        1.65      -43.01     58.23 o 
  -7   4  14      112.40       76.65     34.62 o 
  -6   4  14      279.54      289.53     34.14 o 
  -5   4  14      376.75      442.84     40.82 o 
  -4   4  14      432.50      442.35     47.08 o 
  -3   4  14      373.15      332.67     41.28 o 
  -2   4  14      539.78      407.06    132.60 o 
  -1   4  14        1.64      -10.43     23.49 o 
   0   4  14      747.09      757.83     53.00 o 
   1   4  14     2456.97     2191.87     95.54 o 
   2   4  14     1164.02     1148.69     63.97 o 
   3   4  14       26.69       22.23     37.45 o 
   4   4  14     2469.98     2337.90    144.17 o 
   5   4  14     4686.62     4420.28    229.42 o 
   6   4  14     4523.28     4353.14    230.79 o 
   7   4  14      641.12      718.18     90.96 o 
   8   4  14      577.80      558.63     89.06 o 
   9   4  14      236.13      163.20     61.50 o 
  -7   5  14       73.25       50.62     38.29 o 
  -6   5  14        0.06      -30.37     20.25 o 
  -5   5  14      289.74      251.34     32.47 o 
  -4   5  14      691.91      673.28     54.55 o 
  -3   5  14     2491.52     2235.49    101.01 o 
  -2   5  14     1580.01     1599.21     80.80 o 
  -1   5  14     2225.03     2068.43     93.26 o 
   0   5  14     2158.28     1818.90    313.34 o 
   1   5  14     1029.29      953.18     60.11 o 
   2   5  14     2178.97     1886.22    122.40 o 
   3   5  14      951.32      913.27     89.74 o 
   4   5  14     1605.74     1638.07    121.56 o 
   5   5  14      153.84      114.41     50.77 o 
   6   5  14       41.57       -8.60     41.56 o 
   7   5  14       73.31       -0.91     49.55 o 
   8   5  14      222.42      229.57     67.29 o 
  -7   6  14       85.13       69.04     39.30 o 
  -6   6  14      246.43      258.75     34.62 o 
  -5   6  14      560.52      702.37     46.22 o 
  -4   6  14      481.11      541.17     58.34 o 
  -3   6  14      229.21      196.47     58.08 o 
  -2   6  14       83.02       55.46     63.52 o 
  -1   6  14      355.03      229.22     99.37 o 
   0   6  14      494.23      403.19     47.69 o 
   1   6  14      917.08      862.96     84.03 o 
   2   6  14     1176.16     1232.97    101.01 o 
   3   6  14     3123.88     3158.16    180.78 o 
   4   6  14     1606.74     1526.71    119.81 o 
   5   6  14     1087.57     1056.37    103.06 o 
   6   6  14     1617.14     1623.91    130.39 o 
   7   6  14      574.12      557.64     90.05 o 
   8   6  14      178.39      171.49     60.74 o 
  -6   7  14        2.93      -35.00     23.33 o 
  -5   7  14      160.63      139.53     59.91 o 
  -4   7  14      441.73      397.83     50.99 o 
  -3   7  14     1321.27     1193.33     74.05 o 
  -2   7  14     1632.26     1551.74    138.54 o 
  -1   7  14     1403.50     1354.41     77.39 o 
   0   7  14     1287.60     1273.59     73.16 o 
   1   7  14     1845.74     1793.66    122.55 o 
   2   7  14     1126.61     1140.10    101.16 o 
   3   7  14      275.50      246.70     60.67 o 
   4   7  14       82.40       40.27     45.98 o 
   5   7  14      137.93      144.63     60.51 o 
   6   7  14       52.41       15.98     50.69 o 
   7   7  14       67.32       31.67     48.18 o 
  -5   8  14        2.83       68.64     29.64 o 
  -4   8  14       53.02       36.49     35.29 o 
  -3   8  14       60.89        9.97     47.54 o 
  -2   8  14       87.91       68.88     35.13 o 
  -1   8  14      324.33      245.22     70.71 o 
   0   8  14      931.73      929.33     92.03 o 
   1   8  14     1316.43     1344.48    110.07 o 
   2   8  14     1728.71     1781.17    131.91 o 
   3   8  14     2121.24     2199.98    149.34 o 
   4   8  14     2440.46     2518.15    164.87 o 
   5   8  14     1348.87     1619.57    131.38 o 
   6   8  14      285.26      247.69     65.46 o 
  -4   9  14      394.55      769.71    242.59 o 
  -3   9  14      492.97      574.76     65.27 o 
  -2   9  14      653.33      710.40     66.61 o 
  -1   9  14      809.39      827.41     89.67 o 
   0   9  14     1552.60     1477.23    118.52 o 
   1   9  14      968.47     1114.60    104.28 o 
   2   9  14      311.64      326.85     67.36 o 
   3   9  14      154.61      141.66     56.71 o 
   4   9  14        0.32       -7.23     47.65 o 
   5   9  14       23.48       25.50     45.52 o 
  -1  10  14       55.80       35.93     47.65 o 
   0  10  14      198.88      254.62     61.20 o 
   1  10  14      375.25      505.88     83.27 o 
   2  10  14      874.83     1063.38    105.50 o 
   3  10  14      653.19      755.70     99.94 o 
  -1 -10  15        1.35        6.85     57.39 o 
   0 -10  15       20.44      -33.95     53.74 o 
  -4  -9  15      277.10      186.72     76.35 o 
  -3  -9  15     1333.11     1135.61    127.73 o 
  -2  -9  15     1412.87     1260.29    130.92 o 
  -1  -9  15     1466.47     1369.75    138.92 o 
   0  -9  15     1389.14     1187.83    133.36 o 
   1  -9  15     1288.45     1252.07    136.02 o 
   2  -9  15      923.58      946.84    124.68 o 
   3  -9  15      684.48      602.33    112.43 o 
  -5  -8  15      771.86      738.45     71.82 o 
  -4  -8  15      681.84      815.15    123.46 o 
  -3  -8  15      766.53      727.08     98.88 o 
  -2  -8  15      663.76      676.08    108.32 o 
  -1  -8  15      477.95      608.42    106.26 o 
   0  -8  15       47.53        7.23     56.86 o 
   1  -8  15       40.28       12.79     56.18 o 
   2  -8  15       13.34       34.18     56.71 o 
   3  -8  15      106.32      134.58     77.49 o 
   4  -8  15      354.45      290.16     89.52 o 
   5  -8  15      101.60        3.58     56.40 o 
  -6  -7  15       27.45      -30.49     33.26 o 
  -5  -7  15       15.30        4.79     38.49 o 
  -4  -7  15       70.53       87.92     64.78 o 
  -3  -7  15      806.51      754.41    100.02 o 
  -2  -7  15     1303.07     1159.21    121.10 o 
  -1  -7  15      788.97      706.68    109.08 o 
   0  -7  15     1139.61      987.41    113.72 o 
   1  -7  15     2051.53     2000.32    167.92 o 
   2  -7  15     2849.30     2704.72    202.02 o 
   3  -7  15     1461.88     1237.46    129.55 o 
   4  -7  15      135.15       68.74     59.45 o 
   5  -7  15       68.06       41.56     65.61 o 
   6  -7  15        7.54      -37.37     53.21 o 
  -7  -6  15      412.05      391.13     60.27 o 
  -6  -6  15      671.19      678.63     71.22 o 
  -5  -6  15      655.31      676.54     70.78 o 
  -4  -6  15      932.69      896.07    108.01 o 
  -3  -6  15      582.89      618.01    106.26 o 
  -2  -6  15      656.99      651.57     92.10 o 
  -1  -6  15      530.75      658.58    103.67 o 
   0  -6  15      660.63      684.31    105.27 o 
   1  -6  15       31.72      -23.14     53.44 o 
   2  -6  15      711.00      745.81    102.76 o 
   3  -6  15      691.89      734.01    117.76 o 
   4  -6  15      768.58      704.71     98.73 o 
   5  -6  15       37.20      -30.98     53.89 o 
   6  -6  15       66.85       39.66     53.21 o 
   7  -6  15        7.90      -14.39     56.86 o 
  -8  -5  15       85.69       32.96     54.27 o 
  -7  -5  15        0.16       22.42     33.02 o 
  -6  -5  15       76.59       70.05     40.23 o 
  -5  -5  15      505.22      430.47     59.71 o 
  -4  -5  15     1183.11     1244.54    123.01 o 
  -3  -5  15     1832.48     1960.36    160.69 o 
  -2  -5  15     3605.89     3506.93    228.28 o 
  -1  -5  15     5461.73     5135.41    302.95 o 
   0  -5  15     8854.64     9181.79    484.87 o 
   1  -5  15     6763.69     7041.95    390.64 o 
   2  -5  15     5816.54     6649.41    374.66 o 
   3  -5  15     3761.80     4223.89    265.65 o 
   4  -5  15     1272.76     1386.50    134.96 o 
   5  -5  15      173.55      153.30     68.96 o 
   6  -5  15      250.81      268.55     80.15 o 
   7  -5  15       22.01      -24.97     51.76 o 
  -8  -4  15      648.28      749.31     99.18 o 
  -7  -4  15     1477.56     1490.54     91.50 o 
  -6  -4  15     1787.79     1805.91    101.55 o 
  -5  -4  15     2704.31     2573.13    163.77 o 
  -4  -4  15     2749.62     3110.35    210.54 o 
  -3  -4  15     2807.27     2768.51    193.57 o 
  -2  -4  15     6617.36     7304.86    399.09 o 
  -1  -4  15     3997.53     4106.75    253.17 o 
   0  -4  15      267.71      404.49     90.66 o 
   1  -4  15        7.36      -26.64     50.69 o 
   2  -4  15        5.08      -64.93     49.63 o 
   3  -4  15       23.86      -15.76     59.68 o 
   4  -4  15      244.29      157.87     67.29 o 
   5  -4  15      415.44      365.29     90.43 o 
   6  -4  15      162.31      149.12     67.59 o 
   7  -4  15      119.65      113.78     40.08 o 
   8  -4  15        2.90       -8.92     35.24 o 
  -8  -3  15       64.32      108.62     64.24 o 
  -7  -3  15        7.21       28.47     54.35 o 
  -6  -3  15       25.88       14.78     41.79 o 
  -5  -3  15      626.24      480.92     63.86 o 
  -4  -3  15     2384.65     2430.31    179.03 o 
  -3  -3  15     2794.01     2622.66    185.50 o 
  -2  -3  15     6982.22     8262.36    438.75 o 
  -1  -3  15     4359.14     4991.39    290.09 o 
   0  -3  15     3506.16     4003.30    245.41 o 
   1  -3  15     5502.00     6684.96    367.88 o 
   2  -3  15     4095.38     4576.32    274.10 o 
   3  -3  15     2637.11     3079.75    205.82 o 
   4  -3  15     2072.47     2237.35    170.12 o 
   5  -3  15     1110.67     1045.61     71.88 o 
   6  -3  15      167.99       90.47     42.62 o 
   7  -3  15       12.38        6.53     37.20 o 
   8  -3  15        4.56      -30.17     44.57 o 
  -8  -2  15      747.26      846.13     99.33 o 
  -7  -2  15     2116.70     2134.21    159.16 o 
  -6  -2  15     3022.17     2986.59    196.77 o 
  -5  -2  15     4266.59     4176.17    248.98 o 
  -4  -2  15     5177.22     4804.37    279.43 o 
  -3  -2  15     1949.42     2255.47    169.67 o 
  -2  -2  15     1340.77     1563.55    133.59 o 
  -1  -2  15      534.81      601.41     87.76 o 
   0  -2  15      264.00      353.04     75.97 o 
   1  -2  15      256.16      372.30     76.80 o 
   2  -2  15      167.46      213.28     63.86 o 
   3  -2  15        4.18      -15.88     27.26 o 
   4  -2  15        1.10      -42.31     38.06 o 
   5  -2  15        4.04      -44.30     29.53 o 
   6  -2  15      128.64       87.16     39.91 o 
   7  -2  15        3.99      -28.91     35.66 o 
   8  -2  15       19.24      -31.74     46.66 o 
  -8  -1  15      187.02      245.18     76.73 o 
  -7  -1  15      196.22      114.86     59.14 o 
  -6  -1  15       19.15        5.94     46.51 o 
  -5  -1  15      288.29      180.32     68.58 o 
  -4  -1  15     2217.38     2055.88    153.61 o 
  -3  -1  15     2190.01     2235.37    163.43 o 
  -2  -1  15     3185.92     3595.61    224.93 o 
  -1  -1  15     5085.18     5953.76    327.77 o 
   0  -1  15     1470.46     1720.35    136.40 o 
   1  -1  15     1845.68     2260.19    162.67 o 
   2  -1  15     1338.01     1554.36     91.15 o 
   3  -1  15      194.91      241.57     40.88 o 
   4  -1  15      161.52      194.99     40.16 o 
   5  -1  15       51.33        8.87     32.45 o 
   6  -1  15       21.15      -19.18     33.37 o 
   7  -1  15      135.44       77.64     52.90 o 
   8  -1  15        7.04      -23.44     45.21 o 
   9  -1  15        1.26       -4.64     50.01 o 
  -8   0  15      342.02      330.89     79.47 o 
  -7   0  15      474.14      460.75     79.77 o 
  -6   0  15     1042.38     1029.27    108.54 o 
  -5   0  15     1914.31     1714.80    135.72 o 
  -4   0  15     1860.11     1888.73    143.94 o 
  -3   0  15     1181.43     1205.56    108.32 o 
  -2   0  15      738.69      742.92     88.68 o 
  -1   0  15     1285.80     1601.84    128.34 o 
   0   0  15      241.02      276.45     45.48 o 
   1   0  15      140.91      193.91     33.91 o 
   2   0  15      297.24      303.48     38.69 o 
   3   0  15      351.90      431.62     46.10 o 
   4   0  15       46.74       82.96     31.82 o 
   5   0  15       17.75       40.93     31.97 o 
   6   0  15      222.69      176.82     57.47 o 
   7   0  15      232.02      210.24     62.95 o 
   8   0  15      142.76      218.69     62.80 o 
   9   0  15       55.72       41.71     49.93 o 
  -8   1  15       72.26        6.47     51.23 o 
  -7   1  15       26.52        7.54     49.93 o 
  -6   1  15      160.13       20.10     41.94 o 
  -5   1  15      164.53       37.83     53.13 o 
  -4   1  15      612.69      479.62     79.85 o 
  -3   1  15      903.06      763.09     85.48 o 
  -2   1  15     2196.77     2200.36    151.48 o 
  -1   1  15     1762.75     1818.70     80.24 o 
   0   1  15     3964.69     4184.97    151.08 o 
   1   1  15     3006.41     3390.89    130.11 o 
   2   1  15      308.75      367.71     43.43 o 
   3   1  15       47.29       36.49     29.11 o 
   4   1  15        4.60      -38.10     25.40 o 
   5   1  15      175.34      152.34     39.24 o 
   6   1  15      457.42      457.24     75.43 o 
   7   1  15       95.03      115.09     55.41 o 
   8   1  15      118.71      148.96     54.96 o 
   9   1  15        0.54       -5.63     42.93 o 
  -8   2  15      601.66      661.32     96.59 o 
  -7   2  15      922.65      952.93    103.90 o 
  -6   2  15     1278.73     1309.62    117.60 o 
  -4   2  15     1957.27     1797.39    138.61 o 
  -3   2  15     1684.53     1405.82     86.74 o 
  -2   2  15     2540.36     2107.30     89.83 o 
  -1   2  15     1789.80     1759.04    130.77 o 
   0   2  15     2252.08     2483.11    102.85 o 
   1   2  15      324.74      357.89     41.12 o 
   2   2  15      447.56      544.03     49.15 o 
   3   2  15      100.20       77.17     30.32 o 
   4   2  15       74.82       43.56     30.28 o 
   5   2  15      334.74      249.52     53.82 o 
   6   2  15       44.77       51.08     48.18 o 
   7   2  15       60.07       57.32     52.29 o 
   8   2  15      565.64      602.55     91.80 o 
   9   2  15      415.35      328.07     70.71 o 
  -8   3  15      157.62      196.16     75.43 o 
  -7   3  15       11.85       -9.29     53.05 o 
  -6   3  15       19.60       -9.06     51.68 o 
  -5   3  15       56.37       25.94     20.53 o 
  -4   3  15        1.20      -12.49     22.57 o 
  -3   3  15      492.57      393.70     43.01 o 
  -2   3  15      603.05      528.74     46.01 o 
  -1   3  15      784.23      710.33     69.95 o 
   0   3  15      381.26      382.04     42.38 o 
   1   3  15      865.55      918.71     58.83 o 
   2   3  15     3775.13     3609.70    137.89 o 
   3   3  15      354.76      319.46     57.28 o 
   4   3  15      105.95       82.06     43.54 o 
   5   3  15       76.57       93.09     45.14 o 
   6   3  15       24.23       50.85     45.29 o 
   7   3  15        2.01      -19.49     38.36 o 
   8   3  15       12.64       43.62     47.73 o 
   9   3  15        2.04       67.06     58.31 o 
  -7   4  15      952.91     1118.87    114.56 o 
  -6   4  15     1354.15     1539.54     63.52 o 
  -5   4  15     2018.76     1994.87     72.66 o 
  -4   4  15     1623.73     1542.88     79.34 o 
  -3   4  15     1461.47     1356.80     72.82 o 
  -2   4  15     1639.06     1485.00     75.49 o 
  -1   4  15     1349.53     1142.57     66.25 o 
   0   4  15     1806.56     1572.19     78.51 o 
   1   4  15      150.28      118.86     32.40 o 
   2   4  15      444.62      357.18     42.66 o 
   3   4  15      722.86      686.44     77.26 o 
   4   4  15      464.66      493.32     76.58 o 
   5   4  15      458.21      428.47     74.29 o 
   6   4  15     1366.21     1318.68    115.47 o 
   7   4  15      116.82      122.78     57.85 o 
   8   4  15      271.04      295.11     73.83 o 
  -7   5  15      144.32      104.31     38.71 o 
  -6   5  15       32.14       20.00     24.50 o 
  -5   5  15       42.14       52.37     26.47 o 
  -4   5  15      205.91      257.10     64.74 o 
  -3   5  15      645.98      534.81     48.69 o 
  -2   5  15      814.75      782.58     55.64 o 
  -1   5  15     1466.42     1260.17     70.09 o 
   0   5  15      428.77      352.17     41.39 o 
   1   5  15       60.41       24.69     26.83 o 
   2   5  15       17.79       30.75     37.15 o 
   3   5  15        5.58      -41.10     36.84 o 
   4   5  15       29.18       40.50     46.81 o 
   5   5  15      253.75      222.80     66.30 o 
   6   5  15      294.83      230.03     68.13 o 
   7   5  15       35.66      -18.73     51.99 o 
   8   5  15        1.22       29.23     51.23 o 
  -6   6  15      883.87      980.45     55.72 o 
  -5   6  15     1239.65     1179.68    117.68 o 
  -4   6  15     1554.27     1538.01     84.36 o 
  -3   6  15     1143.62     1087.29     69.92 o 
  -2   6  15      677.68      625.53     52.76 o 
  -1   6  15       57.36       40.55     35.43 o 
   0   6  15       27.63       25.82     27.42 o 
   1   6  15        0.03      -35.70     34.02 o 
   2   6  15       38.26       42.40     39.96 o 
   3   6  15        7.31       -9.36     37.07 o 
   4   6  15      177.17      127.96     57.93 o 
   5   6  15       24.11       15.22     45.21 o 
   6   6  15      126.01      102.84     54.58 o 
   7   6  15      153.31       57.16     51.53 o 
  -5   7  15      121.64      152.16     54.73 o 
  -4   7  15      242.59      226.74     46.21 o 
  -3   7  15      424.25      431.81     54.78 o 
  -2   7  15      441.69      451.59     75.85 o 
  -1   7  15      424.04      378.89     48.09 o 
   0   7  15      170.42      150.64     52.67 o 
   1   7  15      206.46      162.06     54.81 o 
   2   7  15       64.61       72.85     49.48 o 
   3   7  15      126.84       61.73     47.57 o 
   4   7  15      209.93      167.16     59.07 o 
   5   7  15      102.82       83.35     57.93 o 
   6   7  15      154.66      265.12     71.17 o 
   7   7  15      201.41      192.58     70.49 o 
  -4   8  15      313.68      277.30     50.38 o 
  -3   8  15      141.48      122.03     38.46 o 
  -2   8  15      149.34      131.37     36.00 o 
  -1   8  15      167.37      152.16     50.39 o 
   0   8  15       31.42       51.61     46.36 o 
   1   8  15       79.26       81.37     50.54 o 
   2   8  15       87.12       80.53     47.95 o 
   3   8  15       97.34      128.18     58.00 o 
   4   8  15        8.79       35.55     47.04 o 
   5   8  15       30.92       92.86     55.79 o 
   6   8  15      120.86      144.40     58.61 o 
  -3   9  15       51.31       83.14     86.28 o 
  -2   9  15       56.72       66.22     47.35 o 
  -1   9  15      126.18      123.16     53.66 o 
   0   9  15      206.12      282.86     66.98 o 
   1   9  15        3.51      -26.11     43.24 o 
   2   9  15        1.60      -31.74     45.14 o 
   3   9  15       27.01       15.45     48.03 o 
   4   9  15       48.44       20.32     45.67 o 
   0  10  15       47.66       -4.64     38.82 o 
   1  10  15        3.42       20.63     46.89 o 
  -3  -9  16        6.28      -14.08     59.91 o 
  -2  -9  16        2.11      -42.63     57.55 o 
  -1  -9  16        0.11      -29.00     57.85 o 
   0  -9  16      119.57      171.49     73.91 o 
   1  -9  16      335.48      332.79     99.64 o 
   2  -9  16      364.98      453.97    105.04 o 
  -5  -8  16      350.85      377.20     63.24 o 
  -4  -8  16      303.16      238.10     90.96 o 
  -3  -8  16       22.99       55.03     69.80 o 
  -2  -8  16        2.27        9.67     56.18 o 
  -1  -8  16        2.52      -50.01     56.02 o 
   0  -8  16      129.92       88.75     65.31 o 
   1  -8  16       69.54       53.21     71.48 o 
   2  -8  16       77.69       87.23     78.86 o 
   3  -8  16       43.40       60.59     66.15 o 
   4  -8  16        1.17      -22.30     57.77 o 
  -6  -7  16      392.87      370.96     58.52 o 
  -5  -7  16      261.58      240.30     59.79 o 
  -4  -7  16       17.68      -19.26     57.77 o 
  -3  -7  16        5.87      -51.38     53.13 o 
  -2  -7  16       35.92      -25.20     52.45 o 
  -1  -7  16       35.68      -29.84     44.07 o 
   0  -7  16        9.98      -13.55     50.39 o 
   1  -7  16      100.71       69.04     69.19 o 
   2  -7  16      626.09      751.90    124.83 o 
   3  -7  16     1189.85     1179.68    129.25 o 
   4  -7  16      744.79      758.06    106.11 o 
   5  -7  16      823.45      752.89    108.47 o 
  -7  -6  16      121.50       93.70     43.83 o 
  -6  -6  16      305.26      328.84     55.54 o 
  -5  -6  16      148.20      116.44     60.44 o 
  -4  -6  16      644.37      534.50     99.87 o 
  -3  -6  16      745.59      711.71     99.72 o 
  -2  -6  16      346.48      306.68     81.68 o 
  -1  -6  16      221.27      226.83     82.59 o 
   0  -6  16       74.60       44.91     59.14 o 
   1  -6  16        0.43      -29.46     46.05 o 
   2  -6  16      372.51      355.32     90.73 o 
   3  -6  16      178.67      142.65     71.17 o 
   4  -6  16       28.22      -27.40     50.92 o 
   5  -6  16        8.50      -21.39     57.16 o 
   6  -6  16        0.09      -50.24     46.05 o 
  -7  -5  16      339.94      307.67     69.72 o 
  -6  -5  16      454.61      422.07     58.65 o 
  -5  -5  16      101.89       67.06     64.85 o 
  -4  -5  16      211.18      206.97     72.62 o 
  -3  -5  16      227.22      230.33     74.14 o 
  -2  -5  16      391.71      413.32     88.22 o 
  -1  -5  16        9.69       11.42     52.52 o 
   0  -5  16        2.79       -7.46     55.79 o 
   1  -5  16       98.37       37.68     63.86 o 
   2  -5  16       50.25      -11.80     55.03 o 
   3  -5  16       61.58       85.63     65.16 o 
   4  -5  16      415.69      415.23     93.09 o 
   5  -5  16      364.03      350.68     86.17 o 
   6  -5  16      696.70      768.42    106.57 o 
   7  -5  16      884.10      696.48    101.62 o 
  -7  -4  16      610.07      573.93     97.28 o 
  -6  -4  16      809.76      830.58     69.29 o 
  -5  -4  16      172.39      252.94     49.54 o 
  -4  -4  16      150.14      311.32     76.73 o 
  -3  -4  16       32.47       36.08     56.56 o 
  -2  -4  16      890.30      918.07    111.29 o 
  -1  -4  16       90.05       70.79     62.57 o 
   0  -4  16       28.68      -56.48     57.55 o 
   1  -4  16        5.75      -51.68     54.65 o 
   2  -4  16        8.32      -44.22     48.34 o 
   3  -4  16       14.72      -35.85     58.76 o 
   4  -4  16       21.07       19.11     58.92 o 
   5  -4  16        0.38      -38.44     51.76 o 
   6  -4  16        2.37      -67.14     52.22 o 
   7  -4  16       26.34      -30.07     60.89 o 
  -8  -3  16      299.48      413.78     84.49 o 
  -7  -3  16      270.29      332.33     77.49 o 
  -6  -3  16      382.87      366.13     76.80 o 
  -5  -3  16       17.36       -8.22     27.30 o 
  -4  -3  16      294.30      306.45     77.79 o 
  -3  -3  16      956.54      963.28    111.89 o 
  -2  -3  16       51.59       18.57     55.41 o 
  -1  -3  16        1.14       -3.27     49.02 o 
   0  -3  16       88.52       64.17     54.73 o 
   1  -3  16      650.47      729.29    107.56 o 
   2  -3  16      929.97     1003.09    111.67 o 
   3  -3  16     1302.32     1524.12    140.59 o 
   4  -3  16      805.04      945.54    110.14 o 
   5  -3  16     2198.71     2343.46    180.63 o 
   6  -3  16     2248.89     2355.97    114.55 o 
   7  -3  16     1350.92     1304.03     84.60 o 
   8  -3  16     1005.89      933.66     73.98 o 
  -8  -2  16      114.97      172.87     72.24 o 
  -7  -2  16      318.41      342.84     83.35 o 
  -6  -2  16       84.35      216.10     69.50 o 
  -5  -2  16       90.02      242.82     68.81 o 
  -4  -2  16      353.00      423.68     84.42 o 
  -3  -2  16     1275.95     1406.29    130.54 o 
  -2  -2  16      922.61      977.89    108.85 o 
  -1  -2  16     1272.46     1462.31    135.80 o 
   0  -2  16     1137.75     1125.72    115.09 o 
   1  -2  16     1705.02     2018.81    156.12 o 
   2  -2  16      989.15     1044.12    110.14 o 
   3  -2  16     1985.31     2375.28    175.30 o 
   4  -2  16      923.45     1147.87    119.96 o 
   5  -2  16      310.19      279.08     48.19 o 
   6  -2  16       36.40      -24.15     41.75 o 
   7  -2  16        3.55      -21.21     34.27 o 
   8  -2  16       53.25      -44.91     49.86 o 
  -8  -1  16       97.47      107.71     63.18 o 
  -7  -1  16      151.75      142.49     70.64 o 
  -6  -1  16      126.03      113.26     61.58 o 
  -5  -1  16        9.39       26.26     56.48 o 
  -4  -1  16      269.46      252.10     69.27 o 
  -3  -1  16      326.21      305.69     75.36 o 
  -2  -1  16      682.85      779.30     97.36 o 
  -1  -1  16       22.28       30.37     56.18 o 
   0  -1  16      215.27      370.93     79.01 o 
   1  -1  16      215.25      427.18     85.18 o 
   2  -1  16     1697.28     2064.49    154.90 o 
   3  -1  16     2213.60     2509.60    110.27 o 
   4  -1  16     3485.12     3908.30    152.16 o 
   5  -1  16     2624.17     3064.50    131.53 o 
   6  -1  16     2617.15     2815.85    146.91 o 
   7  -1  16     1952.92     1830.65    132.29 o 
   8  -1  16     1445.36     1283.59    115.09 o 
  -8   0  16       70.14       75.36     61.28 o 
  -7   0  16       95.41       81.52     46.51 o 
  -6   0  16      592.35      588.78     85.02 o 
  -5   0  16        2.04      -60.21     45.52 o 
  -4   0  16       22.50      -54.35     48.87 o 
  -3   0  16        9.39      -13.24     44.99 o 
  -2   0  16       62.01       13.93     52.83 o 
  -1   0  16      862.60     1014.81    105.50 o 
   0   0  16     7026.74     7950.96    419.34 o 
   1   0  16     2766.59     3049.24    120.19 o 
   2   0  16     2761.57     3274.04    129.18 o 
   3   0  16     1932.17     2316.18    103.82 o 
   4   0  16     2446.88     2885.51    123.10 o 
   5   0  16      426.17      521.07     59.64 o 
   6   0  16        0.14      -55.83     37.22 o 
   7   0  16        0.17      -36.61     43.39 o 
   8   0  16        0.81      -40.34     50.16 o 
  -8   1  16      281.92      222.80     74.67 o 
  -7   1  16       56.09       12.71     50.92 o 
  -6   1  16      112.10       95.38     59.91 o 
  -5   1  16        3.09      -68.62     45.75 o 
  -4   1  16       45.42      -66.22     44.15 o 
  -3   1  16      110.29      128.49     61.50 o 
  -2   1  16       66.46        3.43     48.94 o 
  -1   1  16      138.24       36.16     46.89 o 
   0   1  16      182.70      217.30     33.77 o 
   1   1  16      555.66      605.46     50.27 o 
   2   1  16     1661.53     1730.50     85.26 o 
   3   1  16     2250.80     2660.61    114.07 o 
   4   1  16     2706.97     3181.82    131.94 o 
   5   1  16     2127.60     2197.47    140.36 o 
   6   1  16     2166.33     2011.05    137.62 o 
   7   1  16     1556.01     1657.40    128.79 o 
   8   1  16     1647.27     1640.51    132.29 o 
  -8   2  16       52.37       62.57     61.58 o 
  -7   2  16       23.55      -21.08     51.53 o 
  -6   2  16       23.93       11.11     53.51 o 
  -5   2  16       44.96      -15.07     49.63 o 
  -4   2  16        2.17      -53.55     35.70 o 
  -3   2  16      223.84      142.95     58.15 o 
  -2   2  16      267.68      276.84     89.17 o 
  -1   2  16      258.41      238.98     33.79 o 
   0   2  16     1438.27     1439.31     73.34 o 
   1   2  16      785.31      799.92     56.75 o 
   2   2  16     1583.81     1765.25     89.97 o 
   3   2  16      127.57      139.94     35.96 o 
   4   2  16       49.76        5.14     33.45 o 
   5   2  16       56.05       27.55     42.85 o 
   6   2  16       82.63       69.95     52.07 o 
   7   2  16      152.40       34.48     50.77 o 
   8   2  16      316.38      257.89     74.82 o 
  -7   3  16       54.61       90.89     62.87 o 
  -6   3  16       35.42      -43.46     52.52 o 
  -5   3  16       22.36      -13.32     52.98 o 
  -4   3  16       54.29      -33.26     38.52 o 
  -3   3  16        0.16      -29.65     20.89 o 
  -2   3  16        8.56      -30.82     20.54 o 
  -1   3  16      831.03      755.34     64.62 o 
   0   3  16      929.27      793.54     55.82 o 
   1   3  16     4056.50     3749.47    143.09 o 
   2   3  16     2187.28     2198.59     99.04 o 
   3   3  16     3401.41     3576.00    140.92 o 
   4   3  16     2758.24     2542.36    155.05 o 
   5   3  16     2016.70     2132.92    141.50 o 
   7   3  16     2144.62     2118.15    147.29 o 
   8   3  16     1042.39     1056.07    108.32 o 
  -7   4  16       13.90      -49.86     50.54 o 
  -6   4  16       10.58      -12.41     47.04 o 
  -5   4  16        0.16      -11.42     21.32 o 
  -4   4  16      157.98      104.29     31.90 o 
  -3   4  16      504.88      471.16     60.97 o 
  -2   4  16      632.98      541.58     47.94 o 
  -1   4  16     1723.49     1512.17     77.87 o 
   0   4  16     2311.00     2259.42     99.94 o 
   1   4  16     2138.16     2089.68    160.27 o 
   2   4  16     1152.53     1006.21     99.26 o 
   3   4  16     2424.03     2225.70    139.75 o 
   4   4  16     1951.38     1992.48    137.32 o 
   5   4  16      231.36      304.17     70.11 o 
   6   4  16      209.57      187.86     66.53 o 
   7   4  16       82.54       76.88     56.18 o 
   8   4  16       87.14       60.89     49.55 o 
  -6   5  16       11.36      -17.98     22.81 o 
  -5   5  16      105.93      129.13     29.88 o 
  -4   5  16      191.17       92.54     65.08 o 
  -3   5  16      188.14      162.30     37.02 o 
  -2   5  16        1.11      -23.54     23.66 o 
  -1   5  16        2.89       12.25     26.20 o 
   0   5  16       24.01      -24.30     23.89 o 
   1   5  16      177.33      102.32     33.29 o 
   2   5  16      629.06      588.24     79.24 o 
   3   5  16      668.36      659.19     76.58 o 
   4   5  16     1679.67     1860.56    134.73 o 
   5   5  16     1799.94     1911.41    137.85 o 
   6   5  16      918.85      851.31     95.60 o 
   7   5  16     1516.92     1366.86    121.03 o 
  -6   6  16       39.04       46.02     28.70 o 
  -5   6  16        3.41      -37.53     50.01 o 
  -4   6  16      245.67      185.43     40.97 o 
  -3   6  16      384.00      346.26     48.92 o 
  -1   6  16      889.38      807.57     60.33 o 
   0   6  16     1950.15     1935.64     93.87 o 
   1   6  16     3035.43     3160.36    179.79 o 
   2   6  16     3287.12     3243.56    187.48 o 
   3   6  16     1366.88     1258.16    107.02 o 
   4   6  16      378.33      461.89     79.39 o 
   5   6  16      681.14      697.55     95.83 o 
   6   6  16       79.05        6.24     53.05 o 
   7   6  16       42.25       48.56     59.22 o 
  -5   7  16      172.57      110.68     64.78 o 
  -4   7  16      457.72      492.23     57.75 o 
  -3   7  16      776.80      725.84     60.70 o 
  -2   7  16     1176.09     1083.80     73.04 o 
  -1   7  16       42.70       32.11     32.50 o 
   0   7  16        0.02        4.87     41.56 o 
   1   7  16       12.27       -0.15     43.54 o 
   2   7  16      222.70      161.22     57.77 o 
   3   7  16      362.56      443.47     79.70 o 
   4   7  16     1155.02     1175.73    109.84 o 
   5   7  16      657.10      762.63    102.23 o 
   6   7  16      678.47      721.98    100.55 o 
  -4   8  16       29.14        5.58     35.40 o 
  -3   8  16       98.30       68.46     34.38 o 
  -2   8  16      322.85      246.35     47.70 o 
  -1   8  16     1129.57     1087.66     99.64 o 
   0   8  16     1329.41     1307.72    111.59 o 
   1   8  16     1168.11     1146.34    105.73 o 
   2   8  16      967.40     1070.07    103.83 o 
   3   8  16      709.76      766.89     93.70 o 
   4   8  16      540.17      496.90     87.46 o 
   5   8  16       47.13        4.87     52.14 o 
  -2   9  16       38.53       35.01     48.11 o 
  -1   9  16        2.69       -9.59     41.56 o 
   0   9  16      110.04      101.39     54.04 o 
   1   9  16      309.01      340.33     73.76 o 
   2   9  16      476.81      480.61     79.54 o 
   3   9  16      610.77      700.52     93.78 o 
  -4  -8  17      101.22       29.84     62.72 o 
  -3  -8  17      314.68      190.98     87.46 o 
  -2  -8  17      468.94      466.23     99.94 o 
  -1  -8  17      892.81      845.90    119.35 o 
   0  -8  17     1774.61     1566.52    154.37 o 
   1  -8  17     1846.84     1807.13    167.16 o 
   2  -8  17     2016.32     1822.96    170.81 o 
   3  -8  17     1558.79     1399.44    149.80 o 
  -5  -7  17      405.62      335.97     62.04 o 
  -4  -7  17      972.86      940.67    117.68 o 
  -3  -7  17      978.25      957.27    117.83 o 
  -2  -7  17     1612.05     1764.43    160.53 o 
  -1  -7  17      854.49      854.28    112.27 o 
   0  -7  17     1111.56     1131.27    130.92 o 
   1  -7  17      611.20      611.99    110.60 o 
   2  -7  17       61.20       45.82     64.32 o 
   3  -7  17        0.57      -28.93     68.13 o 
   4  -7  17       14.39       71.02     73.99 o 
  -6  -6  17      122.29      113.10     40.31 o 
  -5  -6  17       13.02      -48.24     32.16 o 
  -4  -6  17      196.52      130.31     68.05 o 
  -3  -6  17      125.69       73.30     67.21 o 
  -2  -6  17      203.43      220.82     82.44 o 
  -1  -6  17      293.21      331.95     90.96 o 
   0  -6  17      466.92      462.65    103.06 o 
   1  -6  17      862.95      845.60    111.29 o 
   2  -6  17     1281.73     1291.58    138.69 o 
   3  -6  17      283.39      274.71     85.63 o 
   4  -6  17      415.32      492.64    100.48 o 
   5  -6  17      164.62      185.65     75.36 o 
  -6  -5  17      407.17      319.41     54.36 o 
  -5  -5  17      621.55      520.30     67.66 o 
  -4  -5  17      175.98      152.92     68.28 o 
  -3  -5  17     1259.28     1168.95    124.53 o 
  -2  -5  17     2606.73     2536.80    193.87 o 
  -1  -5  17     1476.22     1354.30    133.59 o 
   0  -5  17       75.66       29.46     61.05 o 
   1  -5  17      100.18       11.87     60.06 o 
   2  -5  17        0.74      -69.08     46.05 o 
   3  -5  17        1.40      -52.37     50.16 o 
   4  -5  17       65.46       -8.98     62.72 o 
   5  -5  17      334.03      399.17     91.80 o 
   6  -5  17      117.77       -0.91     60.44 o 
  -7  -4  17      115.73      171.95     70.56 o 
  -6  -4  17      222.88      192.96     71.02 o 
  -5  -4  17      109.29       48.99     47.61 o 
  -4  -4  17       26.56      -43.31     51.61 o 
  -3  -4  17      271.71      144.55     72.31 o 
  -2  -4  17      734.33      822.08    111.67 o 
  -1  -4  17     1925.69     1934.10    161.22 o 
   0  -4  17     2243.10     2173.49    171.80 o 
   1  -4  17     1517.69     1644.01    146.83 o 
   2  -4  17     2223.28     2349.17    183.37 o 
   3  -4  17     2379.53     2571.21    194.64 o 
   4  -4  17     1217.25     1264.94    131.15 o 
   5  -4  17      865.28      910.83    112.12 o 
   6  -4  17       83.74        7.46     63.86 o 
   7  -4  17       38.23      -11.80     66.30 o 
  -7  -3  17      355.39      398.33     86.62 o 
  -6  -3  17     1050.86     1008.95    112.43 o 
  -5  -3  17     1601.53     1704.90    146.30 o 
  -4  -3  17     4489.22     4255.56    265.35 o 
  -3  -3  17     3045.57     2938.63    206.43 o 
  -2  -3  17     1003.18     1006.97    115.47 o 
  -1  -3  17     2359.26     2624.26    195.17 o 
   0  -3  17     1449.29     1478.30    135.72 o 
   1  -3  17      943.06     1051.88    115.17 o 
   2  -3  17      211.22      265.73     78.48 o 
   3  -3  17      127.52       67.29     69.65 o 
   4  -3  17       31.37       -6.93     58.08 o 
   5  -3  17       64.33       34.02     70.11 o 
   6  -3  17       47.16      -16.14     56.78 o 
   7  -3  17       65.05        0.99     62.95 o 
  -7  -2  17      383.32      377.32     90.50 o 
  -6  -2  17      364.93      426.95     87.69 o 
  -5  -2  17        2.59      -22.61     42.70 o 
  -4  -2  17      115.11       74.52     67.52 o 
  -3  -2  17     2169.90     2124.24    167.61 o 
  -2  -2  17     3309.33     3723.79    242.59 o 
  -1  -2  17      598.87      664.74     95.76 o 
   0  -2  17     2285.45     2377.87    180.25 o 
   1  -2  17     3793.03     4267.89    265.04 o 
   2  -2  17     4323.82     5221.20    308.58 o 
   3  -2  17     3396.56     4102.41    258.50 o 
   4  -2  17     1068.94     1172.22    124.23 o 
   5  -2  17     1014.39      933.14    108.85 o 
   6  -2  17      179.86      155.16     44.86 o 
   7  -2  17       15.91      -19.79     45.98 o 
   8  -2  17        6.82      -37.91     47.57 o 
  -8  -1  17      369.74      509.31     87.92 o 
  -7  -1  17      991.11     1096.72    116.46 o 
  -6  -1  17     1847.68     1764.27    146.53 o 
  -5  -1  17     2924.99     2953.78    202.93 o 
  -4  -1  17     4819.04     4094.11    251.50 o 
  -3  -1  17     5848.26     5871.10    334.31 o 
  -2  -1  17     4223.60     4489.09    271.90 o 
  -1  -1  17     3984.17     4043.11    251.04 o 
   0  -1  17     1027.06     1079.51    120.11 o 
   1  -1  17     1564.70     1764.43    145.69 o 
   2  -1  17      967.05     1223.99    124.45 o 
   3  -1  17        1.09        0.23     50.69 o 
   4  -1  17      131.23      149.41     38.64 o 
   5  -1  17       13.00      -21.72     34.69 o 
   6  -1  17       12.14        6.12     35.86 o 
   7  -1  17        0.09      -34.25     46.58 o 
   8  -1  17        3.89      -13.78     46.74 o 
  -7   0  17      261.36      211.69     68.58 o 
  -6   0  17      402.08      444.00     86.85 o 
  -5   0  17        9.55      -32.27     48.79 o 
  -4   0  17       40.46      -11.80     54.50 o 
  -3   0  17       79.34       38.44     58.38 o 
  -2   0  17      957.46      916.85    102.23 o 
  -1   0  17      807.15      896.68    104.13 o 
   0   0  17     2431.21     3034.69    202.17 o 
   1   0  17     2054.44     2412.65    173.25 o 
   2   0  17     1913.86     2126.07    161.07 o 
   3   0  17     1593.41     1746.54     89.55 o 
   4   0  17      304.71      358.81     49.38 o 
   5   0  17       55.90       60.50     37.41 o 
   6   0  17        1.24      -57.47     41.87 o 
   7   0  17        2.80       -1.07     48.79 o 
   8   0  17       38.79      -34.10     46.66 o 
  -7   1  17      472.63      480.84     93.17 o 
  -6   1  17      884.05      745.66     96.44 o 
  -5   1  17     1420.38     1346.61    123.69 o 
  -4   1  17     1381.82     1389.85    127.04 o 
  -3   1  17     1049.57      991.52    105.58 o 
  -2   1  17     1186.28     1033.77    103.14 o 
  -1   1  17     1518.53     1547.18    129.25 o 
   0   1  17      591.55      659.11     88.30 o 
   1   1  17      244.26      240.85     39.13 o 
   2   1  17      102.76      113.45     34.44 o 
   3   1  17      287.91      275.31     43.51 o 
   4   1  17      278.05      324.61     47.13 o 
   5   1  17       43.17       54.73     44.53 o 
   6   1  17       27.70       73.61     52.14 o 
   7   1  17        0.69      -26.11     48.64 o 
   8   1  17        3.60       29.69     54.20 o 
  -7   2  17       53.75       -1.29     54.42 o 
  -6   2  17        1.38      -68.16     45.44 o 
  -5   2  17       49.56       13.40     57.24 o 
  -4   2  17       27.69      -53.82     49.93 o 
  -3   2  17      672.80      553.76     79.92 o 
  -2   2  17     1249.75     1018.16    104.82 o 
  -1   2  17     1875.78     1702.24    131.84 o 
   0   2  17      751.68      816.61     58.10 o 
   1   2  17     2430.14     2694.56    142.76 o 
   2   2  17     1710.91     1884.58    150.71 o 
   3   2  17      593.53      603.69     56.66 o 
   4   2  17       79.93       26.11     42.02 o 
   5   2  17        1.25      -38.06     43.16 o 
   6   2  17       81.70      119.51     53.21 o 
   7   2  17      211.95      236.27     66.60 o 
   8   2  17      170.92      146.07     64.55 o 
  -7   3  17      382.41      318.10     59.22 o 
  -6   3  17      606.68      514.64     93.78 o 
  -5   3  17     1357.74     1359.32    124.45 o 
  -4   3  17      674.03      587.79     80.31 o 
  -3   3  17     1546.74     1326.06    117.53 o 
  -2   3  17      831.81      711.58     52.48 o 
  -1   3  17      617.91      525.01     83.88 o 
   0   3  17      166.61      129.45     34.61 o 
   1   3  17      148.36      189.21     37.68 o 
   2   3  17        0.12       -7.00     27.07 o 
   3   3  17       75.89       85.48     46.81 o 
   4   3  17       15.72        3.20     41.71 o 
   5   3  17       25.75        0.99     41.94 o 
   6   3  17        3.39      -16.97     47.42 o 
   7   3  17      104.47      126.81     58.00 o 
   8   3  17       82.47       64.55     56.63 o 
  -6   4  17       81.44      107.17     57.47 o 
  -5   4  17       11.49       -5.25     51.23 o 
  -4   4  17       33.89      -29.31     45.75 o 
  -3   4  17       82.30       64.61     31.55 o 
  -2   4  17      605.86      491.65     48.61 o 
  -1   4  17      983.70      875.11     59.63 o 
   0   4  17      541.04      512.30     48.67 o 
   1   4  17        1.89      -18.46     26.93 o 
   2   4  17       78.34       88.45     45.52 o 
   3   4  17      353.62      352.81     66.15 o 
   4   4  17        4.61       -3.12     39.58 o 
   5   4  17       12.39      -58.31     46.20 o 
   6   4  17      486.67      430.53     82.28 o 
   7   4  17       87.34      103.67     63.18 o 
  -6   5  17      494.94      465.54     91.27 o 
  -5   5  17     1208.82     1370.74     71.30 o 
  -4   5  17     1408.46     1309.12     75.74 o 
  -3   5  17     1028.16     1010.67     67.65 o 
  -2   5  17     1338.10     1183.47     70.99 o 
  -1   5  17      806.85      731.15     55.88 o 
   0   5  17      318.62      299.57     44.06 o 
   1   5  17       10.38      -17.76     28.30 o 
   2   5  17       31.22      -13.55     43.08 o 
   3   5  17      269.07      204.15     61.12 o 
   4   5  17       10.71      -34.41     43.46 o 
   5   5  17       82.75       47.65     54.27 o 
   6   5  17       29.44      -26.34     54.27 o 
   7   5  17      390.73      326.47     79.77 o 
  -5   6  17      105.62       95.83     62.26 o 
  -4   6  17       34.12      -20.67     29.16 o 
  -3   6  17       44.18       49.02     33.82 o 
  -2   6  17       36.02       26.33     25.11 o 
  -1   6  17       25.01        1.93     31.60 o 
   0   6  17       32.20        2.02     30.71 o 
   1   6  17       75.13       54.88     46.05 o 
   2   6  17      291.42      272.20     64.17 o 
   3   6  17       23.55       53.74     49.48 o 
   4   6  17       19.67       -6.62     40.27 o 
   5   6  17       78.36      111.51     58.61 o 
   6   6  17      193.97      129.55     59.68 o 
  -4   7  17      407.71      432.92     55.69 o 
  -3   7  17      389.76      366.45     98.00 o 
  -2   7  17      141.75       97.99     58.00 o 
  -1   7  17      316.18      405.06     52.27 o 
   0   7  17      578.76      648.53     84.34 o 
   1   7  17       82.14       52.22     45.82 o 
   2   7  17        1.52      -54.65     37.83 o 
   3   7  17        0.41      -38.14     42.55 o 
   4   7  17        7.19      -45.52     40.04 o 
   5   7  17       81.70      -12.26     48.34 o 
  -3   8  17       38.71       39.00     36.30 o 
  -2   8  17      144.11      116.89     40.00 o 
  -1   8  17       67.80      104.28     51.15 o 
   0   8  17      169.88      173.40     59.45 o 
   1   8  17       75.16       28.70     45.21 o 
   2   8  17      111.36       95.68     55.41 o 
   3   8  17       56.13       78.33     55.95 o 
   4   8  17        7.76      -46.36     48.72 o 
   1   9  17        2.41      -14.23     44.45 o 
  -2  -8  18       71.58       -9.59     67.14 o 
  -1  -8  18      115.75      189.15     88.22 o 
   0  -8  18        0.86       13.17     59.07 o 
   1  -8  18       86.85       43.69     69.72 o 
  -4  -7  18       63.21      151.93     74.44 o 
  -3  -7  18        4.12      -24.66     63.79 o 
  -2  -7  18       20.88      -67.44     52.60 o 
  -1  -7  18       17.53      -20.55     59.07 o 
   0  -7  18        2.37      -46.43     61.81 o 
   1  -7  18      410.61      353.72    101.09 o 
   2  -7  18      818.87      963.96    144.09 o 
   3  -7  18      635.74      613.82    119.51 o 
  -5  -6  18      196.61      140.08     46.33 o 
  -4  -6  18      354.66      244.49     92.03 o 
  -3  -6  18        1.01       12.56     66.53 o 
  -2  -6  18        8.64      -24.59     62.80 o 
  -1  -6  18       70.93       17.66     56.63 o 
   0  -6  18        5.75       -0.84     62.72 o 
   1  -6  18        9.39      -65.23     52.45 o 
   2  -6  18      169.37      154.22     76.88 o 
   3  -6  18      277.16      223.10     89.59 o 
   4  -6  18      535.95      703.94    126.74 o 
   5  -6  18      807.45      797.42    112.43 o 
  -6  -5  18       39.85       26.64     58.84 o 
  -5  -5  18       82.92       22.51     51.91 o 
  -4  -5  18       14.89       -2.51     55.72 o 
  -3  -5  18      110.57       68.96     69.04 o 
  -2  -5  18        5.22      -50.69     52.07 o 
  -1  -5  18        5.08      -28.47     53.36 o 
   0  -5  18       10.19      -56.86     53.82 o 
   1  -5  18      138.12       98.35     74.90 o 
   2  -5  18      203.12      284.15     84.42 o 
   3  -5  18      536.18      634.60    117.76 o 
   4  -5  18      123.85      117.98     83.43 o 
   5  -5  18       46.81       94.62     76.19 o 
  -6  -4  18      495.67      619.22    106.57 o 
  -5  -4  18      285.53      309.80     87.00 o 
  -4  -4  18       10.27       14.69     57.77 o 
  -3  -4  18      726.26      652.87    116.00 o 
  -2  -4  18       88.89       -3.12     60.29 o 
  -1  -4  18        1.46      -35.78     50.69 o 
   0  -4  18      147.55      131.53     69.72 o 
   1  -4  18      460.98      379.37     90.35 o 
   2  -4  18      800.16      876.73    110.60 o 
   3  -4  18      250.86      233.30     81.14 o 
   4  -4  18      757.29      836.24    113.42 o 
   5  -4  18     1334.34     1326.44    137.01 o 
   6  -4  18      937.74     1011.31    125.06 o 
  -7  -3  18       18.88       15.53     53.97 o 
  -6  -3  18       67.70       59.83     64.70 o 
  -5  -3  18       93.74      126.13     63.56 o 
  -4  -3  18      406.70      458.23     99.26 o 
  -3  -3  18      429.58      414.16     93.63 o 
  -2  -3  18      208.12      266.49     85.71 o 
  -1  -3  18        5.60       12.56     54.20 o 
   0  -3  18      101.62       98.04     64.09 o 
   1  -3  18      251.96      338.04     89.97 o 
   2  -3  18      729.73      962.44    114.56 o 
   3  -3  18      450.88      615.49    106.41 o 
   4  -3  18      292.26      242.97     88.30 o 
   5  -3  18       89.64       42.47     72.62 o 
   6  -3  18        0.43      -53.97     53.51 o 
   7  -3  18        2.53      -66.38     52.83 o 
  -7  -2  18      371.30      533.13    104.28 o 
  -6  -2  18     1250.35     1141.55    119.66 o 
  -5  -2  18     1165.69     1081.19    116.69 o 
  -4  -2  18      173.82      221.50     73.00 o 
  -3  -2  18      428.02      341.01     85.86 o 
  -2  -2  18       35.58       65.01     68.43 o 
  -1  -2  18      342.38      206.81     73.23 o 
   0  -2  18       17.75       20.02     51.53 o 
   1  -2  18       39.10      108.77     69.19 o 
   2  -2  18      224.57      284.45     80.99 o 
   3  -2  18      896.59     1027.68    118.29 o 
   4  -2  18      819.12      784.71    110.45 o 
   6  -2  18     1293.04     1275.44    133.59 o 
  -7  -1  18       73.60      112.66     67.44 o 
  -6  -1  18       79.90      134.27     71.17 o 
  -5  -1  18       19.33       44.00     62.11 o 
  -4  -1  18        1.54       69.80     60.59 o 
  -3  -1  18       90.02      209.48     70.26 o 
  -2  -1  18      282.06      284.38     80.38 o 
  -1  -1  18      818.77      881.53    106.11 o 
   0  -1  18      499.45      635.51    102.61 o 
   1  -1  18     1147.09     1315.71    129.71 o 
   2  -1  18     1813.16     2009.07    165.02 o 
   3  -1  18     1493.29     1924.20    160.76 o 
   4  -1  18     1058.24     1319.21    132.45 o 
   5  -1  18      484.81      579.34    104.43 o 
   6  -1  18      546.53      575.30     81.60 o 
   7  -1  18       93.44        1.37     47.04 o 
  -7   0  18      203.92      278.44     80.99 o 
  -6   0  18      145.88      100.78     70.03 o 
  -5   0  18      110.96       89.52     60.89 o 
  -4   0  18      195.24      183.06     70.18 o 
  -3   0  18       95.17       88.60     61.12 o 
  -2   0  18       12.21       65.92     58.76 o 
  -1   0  18      384.14      518.67     91.80 o 
   0   0  18      197.32      251.88     73.30 o 
   1   0  18        1.06       37.07     58.54 o 
   2   0  18        3.38       20.70     53.05 o 
   3   0  18      566.41      599.59    101.92 o 
   4   0  18      177.99      271.15     47.07 o 
   5   0  18      755.43      752.85     66.17 o 
   6   0  18     1299.65     1311.67    111.13 o 
   7   0  18     1103.59     1006.67    103.14 o 
  -7   1  18       82.83      107.94     64.02 o 
  -6   1  18       82.77       21.08     57.16 o 
  -5   1  18       98.18       91.49     62.42 o 
  -4   1  18        3.53      -44.68     53.74 o 
  -3   1  18       98.69        8.45     55.95 o 
  -2   1  18      219.69      170.73     63.94 o 
  -1   1  18      785.32      766.36     98.88 o 
   0   1  18     1642.20     1743.80    142.87 o 
   1   1  18     3047.44     3263.20    215.19 o 
   2   1  18     1509.05     1673.92    138.23 o 
   3   1  18     2586.21     2765.94    121.91 o 
   4   1  18     2124.30     2295.96    110.33 o 
   5   1  18     1205.32     1261.66    106.95 o 
   6   1  18      813.07      728.99     86.32 o 
   7   1  18      378.62      367.65     76.96 o 
  -7   2  18       23.03      -64.40     46.81 o 
  -6   2  18        0.67      -59.22     50.24 o 
  -5   2  18        0.01      -51.23     49.17 o 
  -4   2  18      297.00      243.35     81.98 o 
  -3   2  18      641.96      474.14     90.12 o 
  -2   2  18      703.05      656.07     87.38 o 
  -1   2  18      121.01      149.19     64.85 o 
   0   2  18      175.77      116.46     58.84 o 
   1   2  18      169.77      194.46     38.22 o 
   2   2  18      417.18      327.91     46.16 o 
   3   2  18      397.49      300.31     45.97 o 
   4   2  18      377.83      417.59     70.33 o 
   5   2  18      452.76      413.86     74.75 o 
   6   2  18      735.59      891.20     95.07 o 
   7   2  18     1166.54     1174.66    111.67 o 
  -6   3  18       26.05      -42.78     58.92 o 
  -5   3  18        1.95      -44.53     54.96 o 
  -4   3  18       27.43      -24.28     55.19 o 
  -3   3  18        1.60      -79.81     53.21 o 
  -2   3  18      166.12      145.23     70.18 o 
  -1   3  18     1322.64     1071.28     65.84 o 
   0   3  18     1748.23     1561.57     80.72 o 
   1   3  18     1363.24     1331.42     74.76 o 
   2   3  18     2756.29     2866.52    121.98 o 
   3   3  18     1681.90     1692.65    122.09 o 
   4   3  18     1106.00     1001.64     97.96 o 
   5   3  18      509.74      467.37     79.54 o 
   6   3  18       31.20      -21.24     49.48 o 
   7   3  18      169.51       65.31     61.66 o 
  -6   4  18       18.45      130.70     41.10 o 
  -5   4  18        2.32      -33.04     50.62 o 
  -4   4  18        0.34      -78.02     52.37 o 
  -3   4  18       60.42       37.91     49.55 o 
  -2   4  18      155.74      160.05     37.79 o 
  -1   4  18        5.83        3.47     27.56 o 
   0   4  18       13.75      -36.61     27.02 o 
   1   4  18       14.45      -13.91     28.60 o 
   2   4  18      235.37      267.78     62.19 o 
   3   4  18      513.87      608.03     82.21 o 
   4   4  18     1792.87     1769.91    131.91 o 
   5   4  18     1451.11     1598.03    129.55 o 
   6   4  18     1294.62     1308.10    120.88 o 
   7   4  18     1097.57     1297.74    123.84 o 
  -5   5  18        1.12      -34.25     49.78 o 
  -4   5  18      135.13      109.99     65.01 o 
  -3   5  18      286.25      267.12     43.29 o 
  -2   5  18      115.45       90.97     34.63 o 
  -1   5  18      203.11      163.81     61.39 o 
   0   5  18     1006.19      822.72     68.89 o 
   1   5  18     1256.56     1156.16    100.02 o 
   2   5  18     2685.79     2494.71    158.48 o 
   3   5  18     1450.07     1328.57    112.35 o 
   4   5  18     1058.90      986.95    102.46 o 
   5   5  18      549.14      592.73     91.04 o 
   6   5  18      122.91       97.28     66.91 o 
  -4   6  18       56.45       20.67     31.76 o 
  -3   6  18       83.73       77.78     33.87 o 
  -2   6  18      181.02      140.66     37.88 o 
  -1   6  18       83.71       40.80     49.25 o 
   0   6  18       13.16      -39.89     35.70 o 
   1   6  18       12.73      -26.95     40.19 o 
   2   6  18      100.38      127.42     50.69 o 
   3   6  18      185.68      161.30     62.04 o 
   4   6  18      402.99      514.10     85.94 o 
   5   6  18      696.70      732.11     91.34 o 
  -3   7  18       17.41        0.32     34.00 o 
  -2   7  18      124.13      107.10     38.83 o 
  -1   7  18      618.62      694.58     87.46 o 
   0   7  18     1148.42     1076.62     97.66 o 
   1   7  18     1064.25      972.03     97.28 o 
   2   7  18     1059.69     1007.20    101.54 o 
   3   7  18     1044.64      934.58    102.38 o 
   4   7  18      705.79      700.21    100.10 o 
  -1   8  18      360.81      345.96     68.74 o 
   0   8  18      112.37      172.18     59.30 o 
   1   8  18       72.33       62.49     52.60 o 
   2   8  18        3.50      -62.11     41.41 o 
   3   8  18       29.21        9.13     53.05 o 
  -3  -7  19      149.34       46.89     68.58 o 
  -2  -7  19      327.92      372.07    101.85 o 
  -1  -7  19      363.80      354.64     98.57 o 
   0  -7  19      716.01      551.86    116.54 o 
   1  -7  19     1420.01     1336.34    148.05 o 
   2  -7  19     1369.29     1455.23    156.42 o 
  -4  -6  19     1021.36     1065.96    131.46 o 
  -3  -6  19     1685.96     1697.82    161.30 o 
  -2  -6  19     1858.14     1732.99    165.02 o 
  -1  -6  19     1802.50     1671.41    159.62 o 
   0  -6  19     1143.72     1266.84    143.71 o 
   1  -6  19      476.33      611.46    119.96 o 
   2  -6  19      198.77      271.97     93.93 o 
   3  -6  19      233.39      197.53     82.13 o 
   4  -6  19       85.42      102.61     83.43 o 
  -5  -5  19      199.52       69.72     79.01 o 
  -4  -5  19       11.22      -51.23     55.57 o 
  -3  -5  19       44.88      -22.30     64.17 o 
  -2  -5  19      223.49      229.50     88.15 o 
  -1  -5  19      643.27      747.71    126.13 o 
   0  -5  19     1514.62     1486.29    147.52 o 
   1  -5  19     1137.06     1198.56    138.54 o 
   2  -5  19     1283.36     1315.56    139.98 o 
   3  -5  19      951.48      950.26    119.96 o 
   4  -5  19      409.43      398.10     98.19 o 
   5  -5  19      363.02      453.13    110.30 o 
  -6  -4  19       51.35       18.80     58.15 o 
  -5  -4  19      320.44      201.11     82.36 o 
  -4  -4  19      917.33      917.23    115.70 o 
  -3  -4  19      803.07      824.67    114.56 o 
  -2  -4  19     2435.53     2511.38    197.45 o 
  -1  -4  19     1654.83     1804.39    166.01 o 
   0  -4  19     1174.27     1158.75    128.26 o 
   1  -4  19      453.33      571.19    110.60 o 
   2  -4  19      110.73       60.36     62.42 o 
   3  -4  19      132.92        7.99     67.14 o 
   4  -4  19        0.12      -43.46     62.87 o 
   5  -4  19        0.19       10.96     68.20 o 
  -6  -3  19      283.41      242.97     79.32 o 
  -5  -3  19      193.41      131.61     75.51 o 
  -4  -3  19        0.17      -48.26     50.39 o 
  -3  -3  19       32.86      -55.11     53.28 o 
  -2  -3  19      214.86      105.27     72.31 o 
  -1  -3  19       37.94      -16.97     58.15 o 
   0  -3  19      497.21      537.62    100.02 o 
   1  -3  19     1056.04      977.13    119.89 o 
   2  -3  19     1551.48     1636.01    155.66 o 
   3  -3  19     1214.90     1459.04    145.46 o 
   4  -3  19     1089.55     1198.33    133.97 o 
   5  -3  19      469.05      432.96    103.98 o 
   6  -3  19      158.26       89.52     70.11 o 
  -6  -2  19      378.23      359.36     87.08 o 
  -5  -2  19      343.78      275.93     79.70 o 
  -4  -2  19     1305.11     1198.11    123.84 o 
  -3  -2  19     2443.07     2218.93    176.59 o 
  -2  -2  19     3307.84     3664.57    246.70 o 
  -1  -2  19     1294.93     1298.96    131.76 o 
   0  -2  19     1842.69     2176.00    174.92 o 
   1  -2  19     1566.47     1869.62    163.73 o 
   2  -2  19     1151.04     1296.22    131.30 o 
   3  -2  19      785.01      826.95    117.30 o 
   4  -2  19       12.57      -76.27     50.85 o 
   5  -2  19        1.32       -2.13     62.57 o 
   6  -2  19        1.27       17.43     66.83 o 
  -6  -1  19      398.52      376.86     89.21 o 
  -5  -1  19      214.50      162.89     72.31 o 
  -4  -1  19      109.82      102.15     64.55 o 
  -3  -1  19      231.39      176.98     73.30 o 
  -2  -1  19      215.80      330.51     88.91 o 
  -1  -1  19      467.76      603.01    104.43 o 
   0  -1  19      175.99      177.97     79.62 o 
   1  -1  19     1392.70     1406.37    136.86 o 
   2  -1  19     1971.70     2159.56    176.44 o 
   3  -1  19     1675.64     1789.01    158.33 o 
   5  -1  19      458.23      461.81     94.84 o 
  -6   0  19      670.50      594.41    108.93 o 
  -5   0  19     1300.09     1215.16    123.62 o 
  -4   0  19     2208.12     2116.02    167.00 o 
  -3   0  19     2593.37     2479.86    182.15 o 
  -2   0  19     5250.75     5374.19    317.49 o 
  -1   0  19     4756.40     5011.57    300.59 o 
   0   0  19     2573.67     3011.48    212.29 o 
   1   0  19     2619.80     2766.91    198.06 o 
   2   0  19     1396.00     1534.93    143.10 o 
   3   0  19     1109.49     1195.75    126.74 o 
   4   0  19      500.27      583.68    104.05 o 
   6   0  19      185.61      227.90     63.79 o 
   7   0  19        0.92       43.69     52.67 o 
  -6   1  19      649.69      725.87    116.39 o 
  -5   1  19      501.52      438.82     89.06 o 
  -4   1  19       84.83       46.05     67.44 o 
  -3   1  19       21.83       16.06     59.22 o 
  -2   1  19       11.55      -15.76     57.16 o 
  -1   1  19      199.84      199.28     70.71 o 
   0   1  19      659.43      599.74    100.10 o 
   1   1  19      989.78     1112.93    120.57 o 
   2   1  19      392.29      451.46     89.67 o 
   3   1  19      304.88      337.89     84.95 o 
   4   1  19      398.34      438.33     56.81 o 
   5   1  19      235.33      261.85     65.46 o 
   6   1  19       11.46       47.88     51.38 o 
   7   1  19        2.95       -8.53     48.49 o 
  -6   2  19      450.23      362.70     91.72 o 
  -5   2  19     1089.40     1166.74    124.76 o 
  -4   2  19     2276.47     2210.02    169.29 o 
  -3   2  19     2479.92     2395.83    176.37 o 
  -2   2  19     2672.63     2732.43    190.07 o 
  -1   2  19     2118.83     1881.88    147.59 o 
   0   2  19      849.11      757.00     96.37 o 
   1   2  19      301.70      406.02     82.21 o 
   2   2  19      245.35      244.99     44.20 o 
   3   2  19       81.01       64.30     35.42 o 
   4   2  19        0.82      -10.50     46.97 o 
   5   2  19       45.86       18.34     50.62 o 
   6   2  19      146.25       68.81     56.33 o 
   7   2  19       24.93       55.49     54.81 o 
  -5   3  19      236.22      284.38     80.53 o 
  -4   3  19       72.47       25.65     57.01 o 
  -3   3  19       91.85       24.13     63.64 o 
  -2   3  19      546.04      647.77     93.17 o 
  -1   3  19      861.79      668.78     86.62 o 
   0   3  19      654.65      574.09     79.16 o 
   1   3  19     1119.16     1113.06     69.97 o 
   2   3  19      869.95      861.62     64.66 o 
   3   3  19      741.23      818.20     88.60 o 
   4   3  19      457.77      386.83     70.56 o 
   5   3  19       62.50        4.03     51.30 o 
   6   3  19       33.82      -40.19     48.56 o 
  -5   4  19      853.61      658.58     94.54 o 
  -4   4  19     1239.69     1179.76    123.16 o 
  -3   4  19     1351.16      876.43     97.36 o 
  -2   4  19     1812.29     1766.86    144.93 o 
  -1   4  19     1532.55     1407.33     77.94 o 
   0   4  19      721.25      635.72     54.59 o 
   1   4  19       26.40      -20.00     31.75 o 
   2   4  19        1.38       32.12     43.69 o 
   3   4  19       34.33      -22.99     38.97 o 
   4   4  19        8.58       -3.50     45.29 o 
   5   4  19       13.09      -44.38     41.10 o 
   6   4  19        0.01      -28.62     51.91 o 
  -4   5  19       54.92       25.73     58.38 o 
  -3   5  19       27.04      -47.04     52.90 o 
  -2   5  19       81.79       34.21     32.13 o 
  -1   5  19      237.49      177.96     57.36 o 
   0   5  19      212.15      134.93     38.88 o 
   1   5  19      320.45      304.70     62.72 o 
   2   5  19      454.36      474.75     75.13 o 
   3   5  19      208.76      184.13     60.67 o 
   4   5  19        1.57      -23.67     47.42 o 
   5   5  19       13.60      -20.48     49.63 o 
  -3   6  19      506.36      453.75     47.39 o 
  -2   6  19      664.96      588.96     55.29 o 
  -1   6  19      710.98      583.39     56.35 o 
   0   6  19     1006.23      894.01     90.12 o 
   1   6  19      340.20      291.84     64.32 o 
   2   6  19       76.67       45.90     51.38 o 
   3   6  19      148.71      213.89     66.30 o 
   4   6  19       25.67      -14.01     48.11 o 
   5   6  19        1.37      -39.20     51.30 o 
  -2   7  19       42.08       -4.96     31.69 o 
  -1   7  19       38.76        5.25     41.71 o 
   0   7  19      172.89      124.38     55.79 o 
   1   7  19       87.16       63.86     51.61 o 
   2   7  19        2.07      -12.48     44.00 o 
   3   7  19        0.18      -44.22     39.58 o 
  -3  -6  20       94.57      192.35     94.08 o 
  -2  -6  20       27.32       11.27     78.17 o 
  -1  -6  20        2.51      -62.80     63.48 o 
   0  -6  20      126.31      -12.48     80.76 o 
   1  -6  20       65.29       70.49     86.93 o 
   2  -6  20      475.62      489.44    112.66 o 
  -4  -5  20       93.47       14.61     72.46 o 
  -3  -5  20        1.85      -53.74     60.29 o 
  -2  -5  20      169.50      164.26     84.11 o 
  -1  -5  20      158.62      154.75     87.38 o 
   0  -5  20       47.00       94.62     73.91 o 
   1  -5  20        9.69      -79.16     55.72 o 
   2  -5  20        3.48      -32.73     61.20 o 
   3  -5  20       11.00      -44.76     68.66 o 
   4  -5  20       23.18      -89.97     63.10 o 
  -5  -4  20       70.87       17.74     61.12 o 
  -4  -4  20       59.05      -11.42     63.86 o 
  -3  -4  20       20.82       18.42     64.32 o 
  -2  -4  20      159.80      146.76     76.96 o 
  -1  -4  20       29.38       31.82     62.34 o 
   0  -4  20      195.16      119.96     74.82 o 
   1  -4  20      374.86      401.22    104.82 o 
   2  -4  20      828.79      869.04    136.71 o 
   3  -4  20      841.65      809.60    114.03 o 
   4  -4  20      724.44      811.35    113.87 o 
  -5  -3  20      304.64      147.14     75.05 o 
  -4  -3  20      203.64      109.08     69.65 o 
  -3  -3  20        8.96      -80.53     55.03 o 
  -2  -3  20       83.23        1.07     64.47 o 
  -1  -3  20      109.33       46.74     71.32 o 
   0  -3  20      122.73       66.83     68.96 o 
   1  -3  20       69.10       41.10     71.40 o 
   2  -3  20        0.29       -7.08     55.26 o 
   3  -3  20       38.13        1.98     63.03 o 
   4  -3  20      237.66      169.74     79.92 o 
   5  -3  20      838.87      880.84    113.57 o 
  -5  -2  20        0.54      -60.44     57.77 o 
  -4  -2  20       77.64       71.70     68.51 o 
  -3  -2  20      192.04      223.94     84.87 o 
  -2  -2  20        5.24       13.24     61.20 o 
  -1  -2  20      368.79      408.30     94.46 o 
   0  -2  20       53.44       68.05     71.48 o 
   1  -2  20       32.54       -9.74     64.93 o 
   2  -2  20      306.38      333.63     95.45 o 
   3  -2  20      902.71      926.36    121.18 o 
   4  -2  20      303.38      510.76    112.12 o 
   5  -2  20      293.53      415.68    101.39 o 
   6  -2  20      233.68      177.81     81.75 o 
  -5  -1  20      328.02      280.73     85.02 o 
  -4  -1  20       96.43       74.14     57.24 o 
  -3  -1  20      180.46       67.36     73.61 o 
  -2  -1  20      386.02      371.08     90.50 o 
  -1  -1  20      848.11     1015.57    125.44 o 
   0  -1  20      282.10      288.57     84.26 o 
   1  -1  20      112.13      100.02     71.48 o 
   2  -1  20      208.92      159.85     80.76 o 
   3  -1  20      220.97      237.72     79.54 o 
   4  -1  20      593.74      744.06    119.58 o 
   5  -1  20      548.63      635.74    113.11 o 
  -5   0  20        0.52       -6.47     62.49 o 
  -4   0  20       22.06       43.24     68.43 o 
  -3   0  20        1.49       -3.12     51.99 o 
  -2   0  20      239.20      342.69     89.82 o 
  -1   0  20      223.42      293.59     82.51 o 
   0   0  20      290.21      308.96     88.60 o 
   1   0  20      321.72      383.64     95.38 o 
   2   0  20      488.79      579.19    107.71 o 
   4   0  20     1427.21     1426.69    141.88 o 
  -5   1  20       35.57       72.54     65.99 o 
  -4   1  20       33.26       48.56     63.86 o 
  -3   1  20       65.25       48.18     72.54 o 
  -2   1  20       79.80      122.47     66.07 o 
  -1   1  20       13.80       40.04     59.45 o 
   0   1  20       89.10      154.37     72.46 o 
   1   1  20       29.16       41.48     60.13 o 
   2   1  20        3.59      -14.39     52.29 o 
   3   1  20       30.04      -38.59     55.03 o 
   6   1  20      364.64      309.19     73.99 o 
  -5   2  20       67.28      104.82     73.76 o 
  -4   2  20      130.58      171.88     78.86 o 
  -3   2  20      136.41      111.67     75.51 o 
  -2   2  20       28.70       91.19     71.63 o 
  -1   2  20      108.84      136.71     69.88 o 
   0   2  20      796.78      683.54     96.21 o 
   2   2  20     1223.02     1270.04    125.60 o 
   4   2  20     1376.42     1494.21    119.13 o 
   5   2  20      672.39      721.98     90.12 o 
   6   2  20      527.55      529.10     88.91 o 
  -5   3  20       10.13       18.27     64.32 o 
  -4   3  20        3.88      -52.83     54.50 o 
  -3   3  20       90.06       39.73     70.11 o 
  -2   3  20      561.03      447.27     97.51 o 
  -1   3  20      442.11      380.52     83.50 o 
   0   3  20      846.84      882.82    102.53 o 
   1   3  20      288.26      303.71     73.91 o 
   2   3  20      180.45      139.53     39.53 o 
   3   3  20        4.81      -27.10     43.16 o 
   4   3  20       81.88       60.44     49.17 o 
   5   3  20       74.58       11.95     54.12 o 
   6   3  20      392.37      400.76     81.29 o 
  -4   4  20       36.81       20.86     58.92 o 
  -3   4  20        9.68       23.83     52.75 o 
  -2   4  20       26.85       -1.14     59.75 o 
  -1   4  20        9.66      -25.12     48.87 o 
   0   4  20      175.36       82.59     54.35 o 
   1   4  20      498.66      482.58     54.81 o 
   2   4  20     1311.94     1165.15    103.75 o 
   3   4  20     1797.59     1549.92    122.70 o 
   4   4  20     1469.31     1568.50    127.27 o 
   5   4  20      899.51      892.87    101.01 o 
  -3   5  20        9.61      -64.17     47.19 o 
  -2   5  20       28.38       33.26     53.13 o 
  -1   5  20       54.67       47.06     33.38 o 
   0   5  20      104.81       63.10     36.20 o 
   1   5  20       35.72       18.50     42.70 o 
   2   5  20        2.96      -16.06     46.36 o 
   3   5  20        3.00      -40.04     41.94 o 
   4   5  20       93.43       71.25     55.11 o 
  -2   6  20      107.20      102.79     36.38 o 
  -1   6  20      293.90      288.20     49.34 o 
   0   6  20      945.09      825.89     88.07 o 
   1   6  20      680.53      531.61     81.52 o 
   2   6  20      893.25     1011.54    102.99 o 
   3   6  20     1198.67     1312.51    120.19 o 
  -2  -5  21     2144.97     2091.43    190.83 o 
  -1  -5  21     2644.91     2800.02    222.95 o 
   0  -5  21     2331.82     2515.94    208.95 o 
   1  -5  21     1691.89     1719.90    169.21 o 
   2  -5  21      797.95      933.21    149.57 o 
  -3  -4  21      242.99      198.14     88.53 o 
  -2  -4  21      167.58       92.26     90.43 o 
  -1  -4  21       19.80       51.84     76.65 o 
   0  -4  21       34.34      -37.45     70.41 o 
   1  -4  21      295.91      217.24     95.45 o 
   2  -4  21      813.62      914.79    122.70 o 
   3  -4  21      893.35     1046.32    137.70 o 
  -4  -3  21      327.19      240.46     82.97 o 
  -3  -3  21      477.97      458.46    105.27 o 
  -2  -3  21     1001.92     1131.81    135.95 o 
  -1  -3  21     1335.49     1202.37    135.57 o 
   0  -3  21     1094.34     1274.30    143.94 o 
   1  -3  21      788.68      836.47    121.18 o 
   2  -3  21      736.38      836.16    116.99 o 
   3  -3  21      598.15      676.39    126.97 o 
   4  -3  21      139.97       52.22     79.39 o 
  -4  -2  21       48.72       42.55     55.26 o 
  -3  -2  21        9.04      -57.24     63.41 o 
  -2  -2  21      122.01       22.30     71.63 o 
  -1  -2  21       56.36      -56.78     64.47 o 
   0  -2  21      117.72       78.25     69.88 o 
   1  -2  21      284.74      219.98     82.51 o 
   2  -2  21      855.44      886.17    123.08 o 
   3  -2  21      764.08      760.58    123.77 o 
   4  -2  21      478.08      499.72    102.23 o 
   5  -2  21      276.47      286.66     94.92 o 
  -5  -1  21      147.38      112.43     79.09 o 
  -4  -1  21      552.65      273.27     76.96 o 
  -3  -1  21     1127.50     1115.90    127.57 o 
  -2  -1  21      904.18      807.08    111.06 o 
  -1  -1  21     2791.20     3110.35    228.36 o 
   0  -1  21     1303.61     1555.25    153.68 o 
   1  -1  21     1227.67     1226.12    137.39 o 
   2  -1  21      731.14      852.83    131.68 o 
   3  -1  21      216.17      200.04     78.17 o 
   4  -1  21      241.10      211.15     81.98 o 
   5  -1  21       68.06       -9.51     66.98 o 
  -5   0  21      483.99      447.27    100.32 o 
  -4   0  21      214.10      151.10     73.99 o 
  -3   0  21      361.88      442.86     97.96 o 
  -2   0  21      301.32      302.04     87.61 o 
  -1   0  21      254.00      259.41     86.85 o 
   0   0  21      132.06      102.23     71.32 o 
   1   0  21      347.79      309.19     84.19 o 
   2   0  21      247.31      253.70     85.10 o 
   3   0  21      281.57      352.05     94.31 o 
   4   0  21      191.33      335.68     93.63 o 
  -4   1  21      830.20      735.53    104.74 o 
  -3   1  21     1444.91     1417.33    138.46 o 
  -2   1  21     2029.53     1792.74    153.99 o 
  -1   1  21     2477.53     2218.93    174.84 o 
   0   1  21     1380.96     1431.41    136.94 o 
   1   1  21     1315.40     1435.52    137.70 o 
   2   1  21     1304.93     1441.15    142.34 o 
   3   1  21     1172.42     1369.22    138.92 o 
  -4   2  21     1193.03     1098.62    126.20 o 
  -3   2  21      690.24      771.54    108.85 o 
  -2   2  21      319.11      307.98     86.47 o 
  -1   2  21      110.66       70.03     61.88 o 
   0   2  21       26.20       55.72     66.38 o 
   1   2  21        2.51       -2.74     55.95 o 
   2   2  21       46.13       21.16     63.79 o 
  -4   3  21      322.62      241.60     85.02 o 
  -3   3  21     1020.88      928.80    114.33 o 
  -2   3  21     1160.61     1011.08    112.81 o 
  -1   3  21     1583.40     1496.79    137.32 o 
   0   3  21      968.07      867.07    101.54 o 
   1   3  21      869.38      800.84     98.73 o 
   4   3  21      113.74       83.65     55.79 o 
   5   3  21      148.25      168.75     62.87 o 
  -3   4  21      144.62      184.82     68.58 o 
  -2   4  21        3.72      -83.73     57.47 o 
  -1   4  21        7.18       -8.37     58.00 o 
   0   4  21       85.12       44.53     63.03 o 
   2   4  21      617.18      600.50     83.50 o 
   3   4  21       62.19       70.18     52.37 o 
   4   4  21       20.85        3.50     50.69 o 
  -2   5  21      991.74     1242.94    121.94 o 
   1   5  21      294.17      278.06     63.10 o 
   2   5  21       78.64       45.44     52.75 o 
   3   5  21        4.81      -32.88     48.11 o 
  -1  -4  22        2.85      -35.62     79.32 o 
   0  -4  22      136.99      151.70     97.66 o 
   1  -4  22       79.51       62.95     84.34 o 
  -3  -3  22       42.37        4.87     63.33 o 
  -2  -3  22      127.46        2.44     68.13 o 
  -1  -3  22       20.63      -22.45     76.73 o 
   0  -3  22        3.49       -2.44     70.56 o 
   1  -3  22      226.22      216.63     95.15 o 
   2  -3  22      717.51      734.24    128.94 o 
   3  -3  22      845.51      767.88    129.93 o 
  -3  -2  22       45.00      -16.59     71.25 o 
  -2  -2  22       49.74      -36.00     65.39 o 
  -1  -2  22       25.00      -36.46     65.23 o 
   0  -2  22       33.58      -10.05     60.51 o 
   1  -2  22      230.02      361.26     96.37 o 
   2  -2  22      263.05      403.12    109.53 o 
   3  -2  22      175.64      123.39     85.18 o 
  -3  -1  22        0.51      -24.89     52.07 o 
  -2  -1  22        8.12      -23.75     60.13 o 
  -1  -1  22      205.23      160.08     79.39 o 
   0  -1  22       42.12       39.66     68.58 o 
   1  -1  22       51.49      -26.26     62.19 o 
   2  -1  22      172.87      187.25     87.54 o 
   3  -1  22      509.33      714.90    126.05 o 
   4  -1  22      650.20      768.34    128.94 o 
  -3   0  22        2.05      -20.70     54.88 o 
  -2   0  22       14.82      -42.32     59.60 o 
  -1   0  22        0.44      -57.39     57.24 o 
   0   0  22      207.19      138.00     73.76 o 
   1   0  22        0.95      -56.94     64.93 o 
   2   0  22       21.59       -2.82     57.32 o 
   3   0  22        3.77       -9.97     66.30 o 
  -3   1  22        2.62       26.64     73.61 o 
  -2   1  22       26.18       66.30     72.62 o 
  -1   1  22      139.36      106.64     76.04 o 
   0   1  22      569.23      527.50    100.10 o 
   1   1  22      351.31      312.54     91.19 o 
   2   1  22      547.74      465.69     98.80 o 
   3   1  22      673.59      702.95    102.76 o 
  -3   2  22       75.71      -11.34     64.09 o 
  -2   2  22       13.52      -59.68     59.68 o 
  -1   2  22      119.41       77.49     71.93 o 
   0   2  22      114.56      104.21     70.33 o 
   1   2  22       45.09       10.12     62.26 o 
   2   2  22       20.72      -23.22     57.55 o 
  -2   3  22       15.07      -29.31     65.46 o 
  -1   3  22        0.18      -10.35     54.50 o 
   0   3  22      123.55      127.57     73.83 o 
   1   3  22      379.10      252.71     76.42 o 
  -1   4  22       92.28       42.02     71.32 o 
   0   4  22      350.45      157.87     73.99 o 
   0  -2  23     1191.86     1349.96    154.44 o 
   1  -2  23     1127.85     1064.52    135.80 o 
  -1  -1  23      252.61      262.46     93.02 o 
   0  -1  23        0.19      -64.47     72.92 o 
   1  -1  23      178.80       79.09     83.43 o 
   2  -1  23      580.04      582.76    121.49 o 
  -2   0  23      653.09      432.81     98.50 o 
  -1   0  23      518.06      568.53    110.75 o 
   0   0  23     1738.13     1871.75    174.16 o 
   1   0  23     1087.00     1296.07    141.66 o 
  -1   1  23       39.72        9.51     71.09 o 
   0   1  23      160.66      195.47     82.13 o 
   1   1  23        9.70       -6.17     72.01 o 
   2   1  23       59.16       33.64     73.07 o 
  -1   2  23      858.46      858.01    117.53 o 
   1   2  23     1025.39      817.66    106.72 o 
                                                 
